# Supplementary material for: Contribution of Heptose Metabolites and the cag Pathogenicity Island to the Activation of Monocytes/Macrophages by Helicobacter pylori
Source: Front Immunol. 2021 May 19;12:632154. doi: 10.3389/fimmu.2021.632154 (PMC8174060; doi:10.3389/fimmu.2021.632154)
Supplement: Supplementary file 1 [file DataSheet_1.xlsx]

## Sheet: ZA1_A2B2
	Overlapping regulated transcripts for comparisons ZA1 and A2B2 (147) (T=2 for absolute fold change)
	analysis in CLC Genomics Workbench
		Thp-1 ADP-Heptose vs. Thp-1 mock (A2B2)					Thp-1 + ADP-Heptose vs. Thp-1 mock (ZA1)
	Name	Max group mean (RPKM)	Fold change	P-value	FDR p-value	Bonferroni	Max group mean (RPKM)	Fold change	P-value	FDR p-value	Bonferroni
	SYTL1	4.15	-2.87	1.12e-06	0.000313	0.04	5.73	-2.98	1.79e-08	1.16e-06	0.000658
	FGR	2.43	2.95	1.56e-07	5.98e-05	0.00574	2.39	4.92	5.06e-11	5.07e-09	1.86e-06
	IFI6	4.43	6.61	1.76e-06	0.000459	0.06	38.61	34.82	0	0	0
	COL9A2	17.68	2.57	0	0	0	26	5.61	0	0	0
	JUN	5.67	3.56	0.000428	0.05	1	7.1	5.15	7.2e-06	0.00025	0.26
	CD53	1.55	2.4	0.000209	0.03	1	2.54	3.2	1.05e-09	8.43e-08	3.85e-05
	PLEKHO1	6.75	8.1	6.22e-15	8.45e-12	2.28e-10	6.53	12.71	2.89e-15	5.02e-13	1.06e-10
	S100A8	125.51	2.14	2.25e-08	1.15e-05	0.000826	27.08	2.77	0.000309	0.00649	1
	RAB13	6.17	3.13	0.000112	0.02	1	26.56	12.17	0	0	0
	LMNA	4.56	2.39	1.4e-14	1.83e-11	5.13e-10	18.48	5.03	0	0	0
	PEA15	15.64	2.53	3.27e-12	3.08e-09	1.2e-07	32.24	2.61	0	0	0
	BTG2	7.22	8.11	4.57e-07	0.000146	0.02	24.38	10.19	0	0	0
	C1orf147	2.1	8.78	0.000363	0.04	1	6.21	4.45	1.11e-07	6.28e-06	0.00409
	RP4-646B12.2	844.59	6.87	0	0	0	1637.92	11.85	0	0	0
	EIF2AK2	0.54	3.29	1.65e-14	2.02e-11	6.07e-10	1.38	2.76	0	0	0
	CYP1B1	5.06	3.68	7.72e-07	0.000232	0.03	19.93	5.26	0	0	0
	EPAS1	0.55	2.2	6.76e-05	0.00997	1	0.27	2.37	0.00274	0.04	1
	KYNU	0.6	2.17	2.76e-07	9.38e-05	0.01	0.78	3.43	4.44e-16	8.71e-14	1.63e-11
	IFIH1	0.94	3.39	1.01e-07	4.2e-05	0.0037	2.54	7.94	0	0	0
	STAT1	5.69	2.29	2.49e-13	2.61e-10	9.15e-09	16.44	3.71	0	0	0
	AP1S3	0.56	-2.11	0.000196	0.02	1	0.51	-2.47	4.79e-05	0.0013	1
	SP110	0.78	2.22	9.62e-05	0.01	1	2.16	4.65	0	0	0
	B3GNT7	3.43	-2.22	4.48e-06	0.00102	0.16	1.95	-5.53	1.06e-07	5.97e-06	0.00387
	HES6	42.97	-2.06	1.13e-05	0.00227	0.42	33.59	-2.6	1.21e-06	5.28e-05	0.04
	VILL	3.77	2.36	7.44e-07	0.000226	0.03	3.7	2.03	1.76e-05	0.00055	0.65
	AC094020.2	2.86	-2.11	2.2e-06	0.000565	0.08	4.17	-2.52	2.35e-10	2.11e-08	8.63e-06
	ALAS1	13.33	2.53	1.59e-14	2.01e-11	5.83e-10	16.79	3.06	0	0	0
	PARP14	1.08	6.21	2.01e-11	1.64e-08	7.36e-07	5.52	12.39	0	0	0
	CHST2	6.09	20.53	2.24e-05	0.00408	0.82	7.19	48.25	5.44e-05	0.00146	1
	KLHL5	0.39	3.9	7.71e-06	0.00162	0.28	1.13	2.58	2.49e-09	1.91e-07	9.15e-05
	IL8	11.03	22.05	1.64e-07	6.14e-05	0.00602	26.84	24.76	2.22e-16	4.5e-14	8.15e-12
	DAPP1	0.9	3.13	3.6e-07	0.000118	0.01	1.23	7.12	2.56e-14	4.04e-12	9.41e-10
	SLC7A11	2.05	2.38	2.93e-11	2.2e-08	1.08e-06	3.05	2.02	3.54e-10	3.08e-08	1.3e-05
	DDX60L	0.56	2.05	2.31e-05	0.00413	0.85	1.31	2.8	9.66e-15	1.61e-12	3.54e-10
	C5orf13	2.92	-3.11	3.14e-14	3.72e-11	1.15e-09	3.09	-3.95	0	0	0
	CSF1R	0.45	12.78	1.23e-06	0.00034	0.05	2.17	12.2	0	0	0
	TNIP1	3.01	2.04	2.17e-08	1.12e-05	0.000796	3.5	3.3	0	0	0
	SQSTM1	14.75	2.09	4.11e-11	2.96e-08	1.51e-06	38.86	5.4	0	0	0
	CD83	1.76	4.42	1.52e-06	0.000411	0.06	2.08	4.58	1.15e-07	6.43e-06	0.00421
	TNF	10.06	5.41	3.28e-06	0.000782	0.12	29.34	2.94	5.04e-10	4.26e-08	1.85e-05
	TFEB	0.65	4.15	2.56e-06	0.000649	0.09	1.37	6.73	3.44e-15	5.93e-13	1.26e-10
	NFKBIE	12.02	3.05	5.08e-11	3.59e-08	1.87e-06	29.35	13.19	0	0	0
	ME1	0.53	4.13	0	0	0	1.28	4.62	0	0	0
	TNFAIP3	7.66	6.8	0	0	0	13.81	10.28	0	0	0
	AIG1	0.19	-2.73	9.89e-07	0.000281	0.04	0.37	-2.91	5.86e-11	5.86e-09	2.15e-06
	PDGFA	1.59	5.93	8.94e-08	3.81e-05	0.00328	0.98	6.58	7.73e-06	0.000267	0.28
	NFE2L3	1.12	3.11	1.65e-05	0.00316	0.61	1.3	3.25	1.99e-06	8.35e-05	0.07
	EEPD1	0.31	2.07	0.000286	0.03	1	0.96	6.25	0	0	0
	ZMIZ2	13.47	2.54	1.11e-16	1.94e-13	4.07e-12	19.18	4.33	0	0	0
	NCF1B	2.22	7.33	9.22e-08	3.89e-05	0.00338	4.6	13.09	1.22e-15	2.27e-13	4.48e-11
	NCF1	4.56	8.54	6.22e-15	8.45e-12	2.28e-10	17.92	33.25	0	0	0
	HIP1	0.33	2.63	1.12e-07	4.64e-05	0.00413	0.34	2.7	3.49e-08	2.11e-06	0.00128
	PION	0.25	5.11	7.58e-06	0.0016	0.28	0.41	2.62	9.91e-06	0.000332	0.36
	RASA4	0.82	3.49	2.96e-05	0.00499	1	1.38	13.09	2.11e-11	2.24e-09	7.76e-07
	TMEM176B	2.62	4.71	2.37e-05	0.00417	0.87	7.99	3.63	1.89e-11	2.01e-09	6.93e-07
	PTPRN2	0.07	-2.19	7e-06	0.0015	0.26	0.04	-2.71	8.06e-05	0.00206	1
	DPYSL2	0.74	2.15	2.77e-05	0.00469	1	1.88	4.59	0	0	0
	STAR	5.72	-3.16	3.77e-07	0.000121	0.01	4.29	-2.86	9.09e-05	0.00228	1
	SDCBP	5.76	2.15	9.22e-10	5.74e-07	3.38e-05	7.03	2.59	4.44e-15	7.61e-13	1.63e-10
	MSC	8.89	4.65	1.26e-05	0.0025	0.46	24.67	24.64	2.41e-14	3.83e-12	8.84e-10
	GRINA	34.65	2.69	4.08e-11	2.96e-08	1.5e-06	51.65	4.78	0	0	0
	ANXA1	2.45	2.07	0.000324	0.04	1	7.84	3.8	0	0	0
	RP11-350E12.1	5.82	-9.53	0.0002	0.03	1	18.39	-28.66	1.11e-08	7.51e-07	0.000405
	SLC2A6	6.59	92.71	2.13e-06	0.00055	0.08	10.85	43.8	6.81e-14	1.01e-11	2.5e-09
	ABCA2	11.25	-2.08	9.06e-11	6.15e-08	3.32e-06	11.6	-3.69	0	0	0
	AKR1C1	4.08	4.76	2.42e-11	1.85e-08	8.87e-07	6.72	5.74	0	0	0
	NFKB2	19.06	9.26	0	0	0	25.58	14.96	0	0	0
	SH3PXD2A	0.13	2.98	4.88e-05	0.00768	1	0.33	2.69	1.71e-09	1.34e-07	6.26e-05
	RPS15AP5	123.41	2.18	9.71e-05	0.01	1	112.41	2.1	0.000265	0.0057	1
	IRF7	8.67	3.65	2.35e-05	0.00416	0.86	38.13	20.73	0	0	0
	OSBPL5	1.59	-2.11	7.69e-08	3.36e-05	0.00282	1.76	-2.47	1.22e-10	1.16e-08	4.49e-06
	AMPD3	0.81	2.5	1.68e-05	0.00319	0.62	1.51	3.96	1.16e-13	1.68e-11	4.27e-09
	CD44	0.35	4.59	1.57e-06	0.000417	0.06	0.57	8.34	2.75e-12	3.29e-10	1.01e-07
	CD82	1.13	2.15	2.23e-05	0.00407	0.82	2.47	2.98	3.92e-14	6.02e-12	1.44e-09
	LPXN	0.62	4.23	6.27e-06	0.00139	0.23	2.93	18.45	0	0	0
	MS4A3	11.09	-2.68	2.47e-13	2.61e-10	9.07e-09	13.18	-3.8	0	0	0
	CYBASC3	6.24	2.84	1.31e-09	7.89e-07	4.81e-05	12.36	5.37	0	0	0
	FTHL16	367.92	7.43	0	0	0	997.03	13.9	0	0	0
	FERMT3	16.48	3.91	0	0	0	17	6.55	0	0	0
	FEZ1	1.22	7.83	7.77e-16	1.19e-12	2.85e-11	2.32	5.05	0	0	0
	OAS3	1.06	39.57	1.82e-07	6.59e-05	0.00666	4.1	30.75	0	0	0
	OAS2	0.67	10.57	8.3e-06	0.00173	0.3	4.95	21.15	0	0	0
	ORAI1	2.43	2.63	0.000126	0.02	1	1.99	2.12	0.00302	0.04	1
	RP11-274P12.1	596.02	6.94	0	0	0	1535.62	17.35	0	0	0
	ALOX5AP	1.68	3.27	1.66e-07	6.14e-05	0.00608	3.57	3.88	2.66e-15	4.68e-13	9.78e-11
	C13orf18	1.48	-2.07	3.31e-08	1.62e-05	0.00121	1.17	-2.55	6.89e-10	5.72e-08	2.53e-05
	MMP14	15.62	2.05	7.01e-09	3.84e-06	0.000257	20.46	2.73	1.11e-16	2.31e-14	4.07e-12
	ISGF3G	2.93	2.9	1.24e-06	0.00034	0.05	8.65	3.37	1.11e-16	2.31e-14	4.07e-12
	NFKBIA	47.84	5.94	0	0	0	71.83	10.19	0	0	0
	TRAF3	0.46	2.15	2.77e-05	0.00469	1	0.61	2.24	7.93e-07	3.63e-05	0.03
	TNFAIP2	35.07	3.14	0	0	0	29.18	4.47	0	0	0
	LTK	8.65	-3.48	4.02e-12	3.69e-09	1.48e-07	3.59	-2.05	0.00298	0.04	1
	SQRDL	2	2.18	5.98e-08	2.71e-05	0.00219	2.42	2.65	2.6e-12	3.11e-10	9.53e-08
	RAB8B	0.59	2.27	6.56e-05	0.00971	1	1.06	2.57	1.2e-08	8.08e-07	0.00044
	PKM2	36.1	2.02	7.77e-16	1.19e-12	2.85e-11	63.8	3.83	0	0	0
	GPT2	1.59	-2.27	1.42e-06	0.000385	0.05	1.13	-4.02	6.17e-09	4.41e-07	0.000226
	SNX20	2.64	3.69	1.74e-06	0.000459	0.06	5.33	4.03	4.13e-13	5.63e-11	1.51e-08
	CARD15	0.53	6.13	6.09e-05	0.00908	1	1.48	3.34	1.93e-08	1.24e-06	0.000708
	CYLD	0.91	3.15	6.53e-08	2.92e-05	0.00239	2.25	2.51	2.36e-11	2.47e-09	8.66e-07
	MT2A	68.46	4.21	7.99e-11	5.53e-08	2.93e-06	172.54	9.53	0	0	0
	NQO1	8.37	2.7	9.95e-13	1.01e-09	3.65e-08	20.11	4.03	0	0	0
	AC138028.1-1	20.37	-3.78	2.71e-06	0.000676	0.1	24.48	-2.67	1.1e-05	0.000363	0.4
	SPNS3	1.69	-2.93	1.94e-10	1.29e-07	7.12e-06	1.93	-2.37	1.81e-08	1.17e-06	0.000664
	XAF1	2.26	2.04	0.000411	0.05	1	11.58	6.08	0	0	0
	GAS7	0.34	7.73	0	0	0	0.74	7.86	0	0	0
	TRIM16L	1.61	4.89	3.39e-05	0.00567	1	3.62	9.46	3e-11	3.08e-09	1.1e-06
	UNC45B	3.38	2.04	5.47e-08	2.54e-05	0.00201	1.35	3.3	1.21e-08	8.1e-07	0.000442
	LIMD2	35.69	4.98	0	0	0	66.45	6.31	0	0	0
	SLC25A10	12.06	-2.04	1.07e-06	0.000302	0.04	6.78	-3.48	8.84e-09	6.15e-07	0.000324
	RAB31	0.6	2.15	6.87e-05	0.01	1	1.71	2.87	1.81e-14	2.93e-12	6.64e-10
	LRG1	57.87	2.4	1.25e-11	1.05e-08	4.6e-07	32.88	2.81	1.62e-10	1.51e-08	5.93e-06
	CD70	22.16	2.84	5.25e-12	4.58e-09	1.93e-07	22.28	5.42	0	0	0
	C3	0.69	14.01	4.65e-07	0.000147	0.02	3.83	17.78	0	0	0
	BST2	23.3	2.63	3.64e-07	0.000118	0.01	94.23	7.48	0	0	0
	TGFB1	4.13	2.38	2.62e-08	1.3e-05	0.000961	3.9	2.56	4.36e-09	3.2e-07	0.00016
	POU2F2	1	2.6	1.35e-05	0.00266	0.5	2.87	5.92	0	0	0
	PLAUR	4.65	3.3	9.36e-14	1.04e-10	3.43e-09	6.01	3.86	0	0	0
	KCNN4	3.08	3.06	9.18e-07	0.000265	0.03	4.63	4.85	5.84e-13	7.77e-11	2.14e-08
	BCL3	3.09	22.37	1.42e-07	5.62e-05	0.00522	7.85	26.25	1.11e-16	2.31e-14	4.07e-12
	RELB	2.8	18.2	0	0	0	5.11	19.32	0	0	0
	PLA2G4C	0.29	31.58	0.000348	0.04	1	0.8	25.26	4.1e-10	3.55e-08	1.5e-05
	EMP3	18.23	2.26	1.42e-07	5.62e-05	0.00521	58.77	4.42	0	0	0
	PPP1R15A	15.43	2.12	5.49e-05	0.00839	1	33.86	4.8	0	0	0
	FTL	3112.84	2.1	0	0	0	4165.7	4.18	0	0	0
	MYADM	10.22	-3.09	6.12e-12	5.22e-09	2.24e-07	6.98	-4.76	3.68e-12	4.3e-10	1.35e-07
	SRXN1	10.19	2.01	4.36e-05	0.00696	1	17.44	3.32	2.04e-14	3.27e-12	7.5e-10
	RP4-681N20.1	2254.51	2.11	0	0	0	2725.92	3.75	0	0	0
	C20orf103	6.54	-2.19	1.34e-07	5.4e-05	0.00491	8.01	-3.15	9.66e-14	1.4e-11	3.54e-09
	HCK	2.73	3.45	3.33e-16	5.56e-13	1.22e-11	4.96	9.25	0	0	0
	CD40	2.94	9.88	4.67e-10	2.95e-07	1.71e-05	6.06	27.45	0	0	0
	COL9A3	2.05	-3.15	2.67e-07	9.14e-05	0.00978	1.73	-6.3	2.54e-08	1.58e-06	0.000932
	RP4-697K14.11	3.89	3.33	3.42e-09	1.93e-06	0.000125	16.14	21.48	0	0	0
	OLIG2	17.97	4.1	3.4e-10	2.23e-07	1.25e-05	48.07	5.41	0	0	0
	OLIG1	27.36	2	7.56e-05	0.01	1	74.59	4.34	0	0	0
	ETS2	4.48	2.24	3.28e-07	0.00011	0.01	4.28	2.38	7.22e-08	4.21e-06	0.00265
	MX1	1.62	11.1	9.13e-14	1.04e-10	3.35e-09	9.25	38.77	0	0	0
	GGT1	0.67	3.3	4.9e-05	0.00768	1	0.87	13.37	2.85e-09	2.15e-07	0.000104
	CSF2RB	2.59	4.01	2.15e-11	1.72e-08	7.91e-07	1.78	3.28	1.12e-07	6.28e-06	0.00409
	TYMP	32.11	4.15	0	0	0	63.05	12.66	0	0	0
	PIR	0.52	2.04	0.000108	0.01	1	0.6	2.93	1.37e-08	9.12e-07	0.000503
	AP1S2	6.87	3.33	0	0	0	6.3	2.41	1.43e-12	1.81e-10	5.26e-08
	FTLL2	725.5	2.01	5.23e-12	4.58e-09	1.92e-07	875.6	4.02	0	0	0
	CYBB	6.78	5.7	0	0	0	5.19	7.62	0	0	0
	XAGE1B	6.71	-6.55	1.48e-07	5.79e-05	0.00544	5.9	-4.59	6.21e-06	0.000219	0.23
	XAGE1D	13.83	2.15	6.98e-06	0.0015	0.26	10.59	2.34	8.29e-06	0.000283	0.3
	DIAPH2	0.08	2.15	3.79e-06	0.000883	0.14	0.14	2.78	9.21e-13	1.19e-10	3.38e-08
	SEPT6	1.05	-2.11	3.8e-06	0.000883	0.14	1	-2	2.38e-05	0.000713	0.87

## Sheet: ZA1
	Transcripts regulated for ZA1 comparison only (1242) (T=2 for absolute fold change)							*A2B2 comparison also shown; transcripts not differentially regulated or insufficient significance
	analysis in CLC Genomics Workbench
		Thp-1 ADP-Heptose vs. Thp-1 mock (A2B2)*					Thp-1 + ADP-Heptose vs. Thp-1 mock (ZA1)
	Name	Max group mean (RPKM)	Fold change	P-value	FDR p-value	Bonferroni	Max group mean (RPKM)	Fold change	P-value	FDR p-value	Bonferroni
	AC114498.2-7	421.8	-1.12	0.61	1	1	897.95	2.39	1.15e-06	5.09e-05	0.04
	ISG15	16.82	3.78	0.000677	0.07	1	111.89	39.38	0	0	0
	AGRN	1.75	1.31	0.09	1	1	2.35	4.16	5.8e-14	8.75e-12	2.13e-09
	SKI	0.42	-1.13	0.54	1	1	0.57	-2.5	2.66e-05	0.000788	0.98
	ZBTB48	7.1	1.08	0.61	1	1	8.35	2.03	9.47e-06	0.000318	0.35
	SPSB1	0.08	2	0.17	1	1	0.23	7.28	4.72e-05	0.00129	1
	TMEM201	1.32	-1.85	0.01	0.5	1	1.25	-2.52	0.000848	0.02	1
	PGD	28.45	1.79	3.47e-10	2.24e-07	1.27e-05	31.7	2.25	0	0	0
	AGTRAP	2.24	-1.09	0.66	1	1	2.34	2.53	0.000259	0.00561	1
	TNFRSF1B	2.05	1.95	1.38e-05	0.00269	0.51	2.83	2.38	1.04e-09	8.36e-08	3.81e-05
	RP1-21O18.1	0.06	-1.76	0.02	0.69	1	0.05	-6.04	5.51e-06	0.000198	0.2
	EFHD2	13.03	1.34	0.0046	0.26	1	16.18	2.51	0	0	0
	RP11-265F14.1	0.54	1.47	0.35	1	1	1	3.51	0.00155	0.02	1
	ZBTB17	1.01	1.19	0.38	1	1	1.68	2.76	2.14e-07	1.13e-05	0.00787
	NECAP2	4.82	1.78	8.77e-05	0.01	1	5.17	3.13	2.26e-12	2.75e-10	8.28e-08
	PADI2	0.11	-2.15	0.16	1	1	0.29	-5.53	0.000514	0.00997	1
	OTUD3	0.71	-1.26	0.38	1	1	1.48	-2.12	0.000296	0.00625	1
	KIF17	0.76	-2.26	0.000544	0.06	1	0.48	-3.97	5.31e-05	0.00143	1
	HSPG2	0.18	-1.41	0.21	1	1	0.22	-2.93	0.00054	0.01	1
	TCEB3	3.39	1.63	0.00511	0.28	1	4.44	2.6	4.62e-08	2.76e-06	0.00169
	SH3BGRL3	66.14	1.43	0.00629	0.32	1	172.49	4.85	0	0	0
	RPS6KA1	6.88	1.4	0.000922	0.09	1	6.89	2.56	0	0	0
	GPATCH3	1.86	-1.11	0.7	1	1	2.73	2.34	0.00187	0.03	1
	SLC9A1	0.44	-1.12	0.61	1	1	0.59	2.7	4.41e-05	0.00122	1
	C1orf38	1.82	1.33	0.25	1	1	3.66	8.86	2.44e-11	2.55e-09	8.94e-07
	SESN2	0.34	-1.64	0.26	1	1	0.67	3.16	0.00263	0.04	1
	KIAA1522	0.36	1.78	0.11	1	1	0.45	4.34	0.000733	0.01	1
	RNF19B	1.11	1.34	0.2	1	1	2.01	3.27	1.1e-08	7.51e-07	0.000405
	AK2	14.07	-1.57	4.42e-06	0.00101	0.16	11.26	-2.62	0	0	0
	MAP7D1	4.99	1.52	0.00111	0.1	1	5.81	2.88	3.22e-14	4.98e-12	1.18e-09
	ZC3H12A	2.41	2.32	0.00408	0.24	1	2.35	2.64	0.00132	0.02	1
	AL354702.7	44.77	-1.42	0.01	0.55	1	33.42	-2.27	6.1e-06	0.000216	0.22
	PPIE	19.95	-1.54	4.52e-06	0.00102	0.17	16.61	-2.02	2.85e-12	3.38e-10	1.04e-07
	BMP8B	4.71	-1.98	1.68e-07	6.16e-05	0.00616	4.61	-8.6	0	0	0
	ZNF643	0.53	-2.28	0.1	1	1	1.02	-3.58	0.00354	0.05	1
	KCNQ4	0.38	-2.07	0.02	0.58	1	0.25	-8.17	0.000565	0.01	1
	TESK2	0.04	1.84	0.24	1	1	0.17	5.72	4.43e-06	0.000163	0.16
	MOBKL2C	1.23	2.01	0.07	1	1	2.68	3.17	0.000215	0.00478	1
	C1orf163	2.95	1.08	0.7	1	1	2.72	-2.86	0.000211	0.00471	1
	TMEM48	1.12	-1.21	0.19	1	1	0.97	-2.29	3.4e-06	0.000131	0.12
	CDCP2	0.36	-1.04	0.88	1	1	0.41	-2.63	0.00203	0.03	1
	SSBP3	0.18	1.14	0.52	1	1	0.28	2.78	9.54e-07	4.29e-05	0.04
	AL035411.28-2	188.29	-1.16	0.3	1	1	164.81	-2.73	2.76e-07	1.42e-05	0.01
	MYSM1	0.32	-1.03	0.92	1	1	0.81	-5.87	8.29e-07	3.77e-05	0.03
	AK3L1	0.22	-1.77	0.06	1	1	0.35	-2.86	0.000283	0.00602	1
	ACADM	1.65	-1.44	0.02	0.72	1	2.02	-2.21	2.16e-06	8.92e-05	0.08
	ZZZ3	0.44	-1.33	0.1	1	1	0.57	-2.08	2.51e-05	0.000747	0.92
	IFI44L	0.18	65.68	0.14	1	1	1.12	16.69	2.28e-06	9.32e-05	0.08
	IFI44	0.18	4.61	0.14	1	1	3.35	46.54	4.9e-08	2.92e-06	0.0018
	SSX2IP	0.48	-2.28	0.00579	0.31	1	0.78	-4.15	2.19e-06	9.03e-05	0.08
	MCOLN2	0.71	-1.35	0.09	1	1	1.71	-2.15	6.1e-08	3.59e-06	0.00224
	COL24A1	0.02	4.69	0.00544	0.29	1	0.06	3.73	8.44e-05	0.00214	1
	RP11-384B12.3	30.54	-1.08	0.76	1	1	24.24	-3.31	0.00089	0.02	1
	RBMXL1	2.74	-1.14	0.49	1	1	2.77	-3.14	4.64e-05	0.00127	1
	GBP2	0.84	4.28	0.000801	0.08	1	2.69	11.3	3.61e-11	3.67e-09	1.33e-06
	GBP5	1.01	2.67	0.02	0.57	1	2.17	9.04	6.96e-07	3.25e-05	0.03
	AC098691.2	3228.49	1.28	0.00406	0.24	1	1170.63	2.21	2.11e-15	3.79e-13	7.74e-11
	F3	4.22	1.87	0.000682	0.07	1	3.63	3.73	2.77e-07	1.42e-05	0.01
	DPYD	0.04	1.58	0.06	1	1	0.07	2.32	3.94e-06	0.000148	0.14
	SASS6	0.76	-1.34	0.14	1	1	1.01	-2.03	0.000331	0.00685	1
	EXTL2	0.85	-1.24	0.42	1	1	1.28	-2.52	0.000848	0.02	1
	FAM102B	0.53	-1.75	0.00401	0.24	1	0.91	-2.11	7.99e-06	0.000275	0.29
	DENND2D	0.66	-2.16	0.05	1	1	1.79	-2.96	0.00017	0.0039	1
	MOV10	2.57	1.42	0.02	0.72	1	3.81	3.13	2.26e-12	2.75e-10	8.28e-08
	RHOC	3.19	1.79	0.05	0.99	1	6.27	3.88	7.06e-07	3.29e-05	0.03
	SLC16A1	2.97	-1.13	0.3	1	1	2.86	-2.33	2.66e-09	2.02e-07	9.76e-05
	RP11-389O22.4	41.44	1.51	0.17	1	1	50.06	2.49	0.00353	0.05	1
	PTPN22	0.44	-2.24	0.00424	0.25	1	0.44	-2.76	0.00087	0.02	1
	HIPK1	1.11	-1.2	0.14	1	1	1.86	-2.31	2.31e-12	2.8e-10	8.49e-08
	RP11-343L14.2	41.84	1.99	1.88e-05	0.00347	0.69	61.43	3.17	1.33e-13	1.89e-11	4.86e-09
	RP5-1000E10.4	18.33	-1.42	0.00148	0.12	1	19.15	-2.98	0	0	0
	SLC22A15	0.58	-1.25	0.18	1	1	1.09	-2.91	7.44e-11	7.24e-09	2.73e-06
	WDR3	3.54	-1.19	0.17	1	1	2.81	-2.19	1.12e-06	4.96e-05	0.04
	FCGR1B	1.38	2.01	0.06	1	1	5.68	2.23	3.36e-05	0.000963	1
	SRGAP2P2	0.03	-3.52	0.05	1	1	0.26	2.19	9.66e-05	0.0024	1
	NOTCH2NL	0.27	2.22	0.00683	0.34	1	1.04	2.95	1.87e-10	1.69e-08	6.85e-06
	AL592307.36-1	1585.48	1.28	0.00984	0.44	1	686.19	2.75	6.88e-15	1.16e-12	2.53e-10
	NBPF11	0	NaN	NaN	NaN	NaN	2.5	-145.77	1.54e-07	8.4e-06	0.00564
	RP11-403I13.6	2.58	-1.35	0.53	1	1	6.79	-3.38	0.00334	0.05	1
	HIST2H2AA4	16.88	146.53	0.08	1	1	22.43	5	0.00131	0.02	1
	MTMR11	0.64	1.01	0.98	1	1	2.59	3.69	5.75e-05	0.00153	1
	C1orf54	0.4	2	0.21	1	1	1.37	3.58	0.000727	0.01	1
	ECM1	2.07	1.71	0.15	1	1	9.66	2.28	1.78e-05	0.000553	0.65
	S100A10	2.59	1.98	0.00775	0.37	1	24.96	3.8	0	0	0
	S100A6	45.98	1.33	0.06	1	1	117.52	2.78	4.44e-16	8.71e-14	1.63e-11
	AL162734.15	4.82	3.46	0.03	0.81	1	11.66	2.76	0.00335	0.05	1
	RIT1	3.79	1.84	0.00104	0.09	1	11.9	3.8	0	0	0
	SEMA4A	0.74	1.5	0.14	1	1	2.52	3.43	1.75e-10	1.61e-08	6.41e-06
	MNDA	8.48	-1.28	0.04	0.9	1	19.07	-2.48	0	0	0
	IFI16	0.34	2.78	0.0029	0.19	1	1.32	5.37	2.89e-14	4.53e-12	1.06e-09
	SLAMF8	1.14	11.48	0.000767	0.07	1	3.37	67.13	1.12e-05	0.000369	0.41
	ATP1A2	0	NaN	NaN	NaN	NaN	0.43	-11.13	0.000879	0.02	1
	USF1	24.72	1.39	0.00474	0.27	1	46.83	2.62	0	0	0
	FCER1G	11.11	1.52	0.01	0.5	1	12.4	2.78	2.76e-08	1.71e-06	0.00101
	MPZ	3.45	1.31	0.34	1	1	6.28	2.51	0.000369	0.00752	1
	UHMK1	0.79	-1.1	0.72	1	1	1.55	-6.7	2.67e-08	1.65e-06	0.000978
	UCK2	0.95	1.3	0.07	1	1	0.98	-2.09	8.46e-06	0.000288	0.31
	POGK	7.45	1.06	0.64	1	1	9.93	-2.17	5.85e-09	4.2e-07	0.000215
	SLC19A2	0.86	-1.52	0.14	1	1	1.53	-2.81	0.000153	0.00355	1
	RASAL2	0.02	1.08	0.84	1	1	0.11	2	0.000609	0.01	1
	AL365357.12	336.96	1.4	0.00778	0.37	1	454.01	2.16	4.17e-10	3.59e-08	1.53e-05
	IER5	20.35	-1.04	0.83	1	1	18.35	2.37	0.000295	0.00624	1
	GLUL	39.65	-1.46	7.68e-05	0.01	1	56.99	-2.77	0	0	0
	NCF2	0.42	1.72	0.1	1	1	1.18	4.75	5.07e-08	3.02e-06	0.00186
	RGL1	0.03	4.44	0.00757	0.37	1	0.05	28.43	0.000541	0.01	1
	EDEM3	2.12	-1.27	0.05	1	1	3.94	-2.24	1.76e-12	2.18e-10	6.44e-08
	RP11-142L4.3	55.56	-1.74	0.00514	0.28	1	32.71	-2.42	0.00275	0.04	1
	UCHL5	2.27	-1.28	0.07	1	1	2.44	-2.82	6.82e-11	6.68e-09	2.5e-06
	LHX9	0.1	1.96	0.43	1	1	2.22	-2.82	5.67e-06	0.000203	0.21
	PHLDA3	0.96	-1.15	0.8	1	1	3.56	13.06	0.000382	0.00774	1
	ARL8A	3.25	-1.24	0.27	1	1	4.96	2.35	3.92e-06	0.000147	0.14
	RP11-175B9.3	543.14	1.97	2.31e-07	8.08e-05	0.00848	754.58	2.15	1.5e-10	1.4e-08	5.49e-06
	MYBPH	3.67	-1.22	0.38	1	1	2.88	2.64	0.00132	0.02	1
	ATP2B4	0.27	-1.57	0.05	1	1	0.47	-2.48	4.07e-06	0.000152	0.15
	SLC45A3	0.23	4.82	0.04	0.92	1	1.29	8.52	2.45e-07	1.27e-05	0.009
	IKBKE	1.4	1.82	0.00951	0.43	1	2.97	3.86	1.56e-12	1.96e-10	5.73e-08
	CD55	0.29	-1.21	0.58	1	1	0.99	-2.23	0.000918	0.02	1
	C1orf107	0.75	-1.33	0.28	1	1	1.37	-2.85	4.1e-05	0.00114	1
	RP11-434N15.1	5.63	-1.34	0.31	1	1	6.44	-8.93	3.78e-05	0.00106	1
	MOSC1	1.26	-1.94	0.00599	0.31	1	1.53	-4.8	1.38e-07	7.61e-06	0.00506
	HLX	4.92	-1.03	0.91	1	1	11.35	2.04	3.38e-05	0.00097	1
	CAPN2	2.17	1.26	0.06	1	1	8.17	2.57	0	0	0
	LIN9	0.49	1.24	0.25	1	1	0.75	-2.46	3.57e-06	0.000137	0.13
	PARP1	7.34	-1.17	0.1	1	1	7.64	-2.02	1.18e-11	1.29e-09	4.34e-07
	URB2	1.44	-1.22	0.25	1	1	1.99	-4	1.02e-10	9.79e-09	3.75e-06
	PGBD5	0.1	1.83	0.12	1	1	0.2	-2.56	0.00369	0.05	1
	TTC13	0.58	-1.05	0.77	1	1	1	-2.26	2.6e-06	0.000104	0.1
	DISC1	0.03	1.01	0.97	1	1	0.11	2	0.000525	0.01	1
	TARBP1	2.49	-1.38	0.00295	0.19	1	4.58	-2	7.28e-12	8.17e-10	2.67e-07
	HEATR1	2.58	-1.03	0.82	1	1	3.9	-2.19	6.67e-11	6.62e-09	2.45e-06
	MTR	0.44	-1.24	0.23	1	1	0.77	-3.51	4.45e-11	4.49e-09	1.63e-06
	AL365332.9	126.52	1.64	0.00379	0.23	1	62.49	2.87	0.000178	0.00406	1
	OPN3	1.06	-1.35	0.09	1	1	0.98	-3.52	1.16e-06	5.1e-05	0.04
	EXO1	1.45	-1.15	0.39	1	1	1.5	-2.11	4.06e-05	0.00113	1
	C1orf199	5.99	1.1	0.76	1	1	12.69	-2.66	0.00107	0.02	1
	CMPK2	0.71	1.28	0.46	1	1	6.1	9.99	0	0	0
	ID2	4.22	1.72	0.04	0.98	1	7.96	6.12	2.33e-09	1.78e-07	8.55e-05
	ASAP2	0.06	1.73	0.12	1	1	0.08	-3.49	0.00247	0.04	1
	ODC1	55.52	-1.46	6.87e-05	0.01	1	49.42	-2.05	2.22e-12	2.73e-10	8.14e-08
	NCOA1	0.08	1.26	0.39	1	1	0.15	2	0.000609	0.01	1
	AC010896.3	0.83	-1.11	0.55	1	1	1.46	-2.05	2.09e-05	0.000637	0.77
	CAD	6.49	-1.44	0.00166	0.13	1	5.43	-3.05	2.56e-14	4.04e-12	9.41e-10
	EIF2B4	7.84	1.12	0.51	1	1	6.81	2.15	0.000248	0.00541	1
	WDR43	1.51	-1.22	0.11	1	1	1.51	-2.69	7.16e-11	6.99e-09	2.63e-06
	VIT	0.17	-1.02	0.95	1	1	0.52	-2.87	1.5e-07	8.23e-06	0.00551
	STRN	0.07	1.08	0.84	1	1	0.13	-3.49	0.00247	0.04	1
	CEBPZ	4.14	-1.4	0.00819	0.38	1	3.68	-2.63	4.1e-10	3.55e-08	1.5e-05
	ZFP36L2	42.5	-1.13	0.32	1	1	52.35	-2.24	6.83e-10	5.68e-08	2.51e-05
	PREPL	0.92	-1.06	0.76	1	1	1.3	-2.63	1.84e-06	7.83e-05	0.07
	MSH2	0.82	-1.03	0.83	1	1	0.97	-2.48	3.83e-09	2.84e-07	0.00014
	SPTBN1	0.15	-1.83	0.01	0.53	1	0.19	-3.41	4.87e-06	0.000177	0.18
	CCDC88A	0.66	1.46	0.00875	0.4	1	1.82	2.27	5.42e-13	7.26e-11	1.99e-08
	VRK2	0.27	1.05	0.82	1	1	0.46	2.28	2.03e-05	0.000622	0.74
	BCL11A	0.15	-2.04	0.04	0.92	1	0.31	-3.57	2.94e-05	0.00086	1
	AC018462.3	46.55	2.25	0.00115	0.1	1	49.16	2.43	0.000314	0.00657	1
	SERTAD2	1.09	-1.11	0.68	1	1	1.59	-2.31	0.000944	0.02	1
	PLEK	6.1	1.76	9.72e-07	0.000279	0.04	8.83	2.45	5.55e-16	1.08e-13	2.04e-11
	AC114772.5-3	2.7	-1.14	0.63	1	1	4.39	-2.42	0.000957	0.02	1
	GMCL1	0.37	1.1	0.72	1	1	0.57	-3.67	5.14e-05	0.00139	1
	ADD2	0.37	-1.52	0.03	0.87	1	0.22	-3.31	0.000354	0.00727	1
	NAGK	3.69	2.33	0.000483	0.05	1	4.52	2.1	0.000172	0.00394	1
	CYP26B1	0.17	-48.49	0.17	1	1	0.58	-17.68	0.00322	0.04	1
	FBXO41	1.46	1.08	0.75	1	1	1.64	-3.47	0.000115	0.00279	1
	SLC4A5	0.05	1.01	0.98	1	1	0.13	3.37	0.00138	0.02	1
	MRPL53	39.17	1.28	0.27	1	1	44.7	2.35	0.000458	0.00906	1
	DOK1	6.16	1.26	0.17	1	1	5.12	2.25	8.81e-05	0.00222	1
	TMSB10	178.24	1.21	0.08	1	1	241.96	2.4	1.21e-14	1.98e-12	4.44e-10
	MAT2A	71.31	-1.25	0.02	0.63	1	80.69	-2.33	0	0	0
	POLR1A	0.77	-1.14	0.4	1	1	0.68	-3.18	1.25e-07	6.96e-06	0.00458
	RMND5A	0.66	-1.43	0.08	1	1	0.96	-3.22	1.3e-07	7.2e-06	0.00476
	AC133644.1	0.1	1.35	0.34	1	1	0.19	2.62	0.000432	0.00861	1
	DUSP2	7.51	-1.05	0.85	1	1	11.79	2.39	0.00163	0.03	1
	SEMA4C	1.81	1.17	0.56	1	1	3.45	2.03	0.00285	0.04	1
	MITD1	0.92	2.11	0.06	1	1	3	2.71	0.000102	0.00252	1
	TGFBRAP1	0.32	-1.1	0.71	1	1	0.43	-4.5	1.83e-05	0.000567	0.67
	UXS1	1.38	1.78	6.47e-06	0.00141	0.24	2.22	2.19	8.76e-12	9.71e-10	3.21e-07
	ANAPC1	0.93	-1.1	0.46	1	1	1.06	-3.71	1.55e-15	2.87e-13	5.7e-11
	RGPD8	0.05	1.21	0.76	1	1	0.33	-6.63	2.43e-05	0.000726	0.89
	POLR1B	1.45	-1.31	0.11	1	1	2.05	-2.8	2.37e-08	1.49e-06	0.000868
	NT5DC4	0.24	81.85	0.12	1	1	1.06	9.14	4.36e-06	0.000161	0.16
	IL1B	0.73	3.28	0.07	1	1	2.78	19.05	3.75e-05	0.00106	1
	STEAP3	1.07	-1.83	0.00224	0.16	1	0.79	-3.74	1.34e-05	0.000431	0.49
	AC013474.10-1	27.28	-1.38	0.25	1	1	34.87	-2.47	0.00214	0.03	1
	AC093724.3	83.79	-1.21	0.17	1	1	54.22	-2.28	2.19e-05	0.000664	0.8
	SSU_rRNA_5_2	826.72	1.21	0.04	0.92	1	322.92	2.65	1.89e-15	3.43e-13	6.93e-11
	MCM6	8.06	1.02	0.87	1	1	9.16	-2.16	3.72e-13	5.11e-11	1.36e-08
	LYPD6B	0.14	1.31	0.28	1	1	0.17	2.16	0.0027	0.04	1
	RIF1	1.34	1.1	0.48	1	1	1.78	-2.2	3.57e-08	2.16e-06	0.00131
	PSCDBP	0.12	2.31	0.23	1	1	0.71	13.98	1.06e-05	0.000354	0.39
	ACVR1	0.06	1.51	0.33	1	1	0.15	2.49	0.00353	0.05	1
	AC010093.8-1	48.47	1.42	0.18	1	1	44.03	-2.74	0.0023	0.03	1
	AC009487.3	4.55	1.24	0.58	1	1	6.24	-18.52	0.00273	0.04	1
	DHRS9	2.26	-1.3	0.08	1	1	0.95	-4.92	4.84e-06	0.000176	0.18
	BBS5	0.15	-1.57	0.44	1	1	0.49	-7.87	0.000725	0.01	1
	KLHL23	0.64	1.01	0.95	1	1	0.81	-2.09	0.000308	0.00648	1
	C2orf37	0.56	-1.05	0.84	1	1	0.75	-2.32	0.000673	0.01	1
	CDCA7	10.94	-1.12	0.32	1	1	10.04	-3.03	3.89e-14	5.99e-12	1.43e-09
	TTN	0.26	-1.15	0.34	1	1	0.36	-2.04	1.78e-06	7.59e-05	0.07
	ITGA4	1.77	-1.36	0.01	0.48	1	4.07	-3.63	0	0	0
	FSIP2	0.07	-1.94	0.35	1	1	0.35	3.37	0.00138	0.02	1
	SLC40A1	0.86	-2.57	0.00639	0.33	1	0.66	-4.02	0.00277	0.04	1
	PMS1	0.42	-1	0.99	1	1	0.68	-2.69	3.36e-07	1.68e-05	0.01
	OBFC2A	1.09	2.45	0.03	0.8	1	2.17	5.77	1.19e-05	0.00039	0.44
	SLC39A10	0.92	-1.18	0.25	1	1	1.5	-2.58	1.78e-10	1.62e-08	6.51e-06
	AC011997.1	0.09	-2.92	0.04	0.94	1	0.23	-3.45	0.00093	0.02	1
	MARS2	10.54	-1.04	0.85	1	1	10.68	-4.53	3.65e-06	0.000139	0.13
	C2orf69	1.41	-1.5	0.13	1	1	1.76	-2.35	0.00222	0.03	1
	C2orf60	0.72	-1.11	0.7	1	1	1.39	-2.05	0.00298	0.04	1
	AC012459.1	0.27	1.21	0.28	1	1	0.33	2.24	1.2e-05	0.000391	0.44
	CASP10	0.5	1.75	0.04	0.94	1	0.71	2.82	0.000103	0.00253	1
	FAM117B	0.18	-1.68	0.05	1	1	0.24	-3.11	7.88e-05	0.00203	1
	WDR12	3.11	-1.24	0.11	1	1	3.08	-2.23	2.1e-07	1.11e-05	0.00772
	PIP5K3	0.79	-1.18	0.26	1	1	1.64	-2.63	2.59e-12	3.11e-10	9.51e-08
	LANCL1	0.62	-1.21	0.42	1	1	1.19	-2.19	5.5e-05	0.00147	1
	BARD1	0.19	-2.11	0.03	0.81	1	0.37	-4.17	1.36e-05	0.000438	0.5
	FN1	0.01	1.91	0.58	1	1	0.38	3.29	5.62e-05	0.0015	1
	IL8RB	2.38	-1.25	0.35	1	1	2.15	-3.14	0.000449	0.0089	1
	PNKD	0.92	1.72	0.0008	0.08	1	0.84	2.46	6.83e-07	3.21e-05	0.03
	RNF25	3.96	1.16	0.46	1	1	4.07	2.55	0.000286	0.00608	1
	CYP27A1	0.14	2.95	0.1	1	1	0.38	23.71	0.00111	0.02	1
	ABCB6	0.62	1.58	0.36	1	1	1.4	3.75	0.00275	0.04	1
	TUBA1	23.33	-1.49	0.0025	0.17	1	20.54	-2.25	1.27e-07	7.1e-06	0.00467
	DNAJB2	1.67	1.95	0.05	1	1	5.06	4.05	1.01e-07	5.77e-06	0.00372
	AC006368.2	1449.69	1.58	1.61e-05	0.00308	0.59	607.71	2.47	9.88e-10	8e-08	3.62e-05
	SP140L	0.43	-1.56	0.12	1	1	1.08	2.24	3.84e-05	0.00108	1
	SP100	0.36	1.23	0.24	1	1	1.13	2.17	2.75e-09	2.08e-07	0.000101
	DGKD	0.72	-1.34	0.04	0.95	1	0.78	-2.03	4.65e-06	0.00017	0.17
	AGAP1	0.03	1.8	0.06	1	1	0.04	2.43	0.00238	0.04	1
	UBE2F	0.43	-1.07	0.72	1	1	0.35	2.39	0.00163	0.03	1
	AC016757.3	2.06	-1.22	0.52	1	1	2.45	-5.72	0.000389	0.00785	1
	GPC1	0.67	-1.22	0.44	1	1	0.51	3.37	0.00138	0.02	1
	CAMK1	1.91	-1.55	0.1	1	1	8	3.07	3.34e-12	3.93e-10	1.22e-07
	TMEM111	2.05	1.59	0.01	0.52	1	3.03	2.08	1.32e-05	0.000426	0.48
	AC022007.5-1	1.01	-1.27	0.39	1	1	2.3	-2.14	0.000394	0.00794	1
	FANCD2	0.63	1.27	0.17	1	1	1.29	-2.05	2.04e-06	8.52e-05	0.07
	IRAK2	0.07	4.82	0.04	0.92	1	0.23	6.26	5.13e-05	0.00139	1
	GHRL	1.15	5.22	0.00868	0.4	1	5.16	8.39	9.97e-09	6.84e-07	0.000366
	ATG7	0.3	1.76	0.0002	0.03	1	0.91	3.66	0	0	0
	TSEN2	0.35	-1.3	0.36	1	1	0.56	-3.81	5.22e-05	0.00141	1
	NUP210	1.75	-1.47	0.000796	0.08	1	3.56	-2.74	0	0	0
	CHCHD4	2.33	1.07	0.77	1	1	2.21	-2.71	0.000607	0.01	1
	SH3BP5	0.38	1.69	0.03	0.86	1	0.54	2.99	8.75e-06	0.000296	0.32
	TOP2B	4.15	-1.43	0.000651	0.07	1	6.23	-2.07	6.72e-13	8.81e-11	2.47e-08
	SLC4A7	0.18	-1.02	0.94	1	1	0.62	-2.87	9.32e-07	4.22e-05	0.03
	GPD1L	0.44	-1.87	0.02	0.61	1	0.67	-2.17	0.000342	0.00705	1
	MYD88	14.97	1.54	0.00684	0.34	1	17.76	2.4	1.08e-07	6.09e-06	0.00396
	AXUD1	0.66	4.9	0.01	0.5	1	1.66	4.98	7.18e-05	0.00187	1
	CCR1	2.72	-1.05	0.86	1	1	8.35	3.69	2.2e-09	1.7e-07	8.08e-05
	SMARCC1	1.35	-1.4	0.0012	0.1	1	1.44	-2.26	2.57e-13	3.6e-11	9.44e-09
	SHISA5	0.13	-1.57	0.44	1	1	0.46	7.5	0.000188	0.00427	1
	COL7A1	0.15	-1.27	0.65	1	1	2.9	26.25	1.11e-16	2.31e-14	4.07e-12
	DALRD3	7.25	-1.4	0.07	1	1	9.44	2.67	4.35e-07	2.12e-05	0.02
	GPX1	283.73	1.05	0.63	1	1	220.56	2.28	6.57e-12	7.45e-10	2.41e-07
	RRP9	8.38	-1.17	0.3	1	1	5.93	-2.09	0.000186	0.00423	1
	TWF2	3.76	1.5	0.04	0.92	1	4.96	2.08	9.45e-05	0.00235	1
	PPM1M	0.81	1.41	0.56	1	1	3.24	4.88	0.0006	0.01	1
	GLYCTK	0.64	2.31	0.23	1	1	2.1	5.95	0.00113	0.02	1
	PHF7	1.8	-2.16	0.0077	0.37	1	1.95	-3.6	0.000118	0.00284	1
	PRKCD	10.6	1.49	7.31e-05	0.01	1	13.74	2.27	2.22e-16	4.5e-14	8.15e-12
	ARHGEF3	0.04	1.51	0.23	1	1	0.1	4.09	3.59e-06	0.000138	0.13
	APPL	0.59	1.12	0.63	1	1	0.94	-6.03	1.95e-08	1.26e-06	0.000716
	PXK	0.91	-1.33	0.05	0.99	1	1.73	-2.27	4.25e-10	3.65e-08	1.56e-05
	LRIG1	0.19	-1.03	0.89	1	1	0.22	-2.26	0.00357	0.05	1
	ARL6IP5	1.85	1.35	0.12	1	1	4.05	2.46	2.48e-08	1.55e-06	0.00091
	BBX	0.03	3.38	0.02	0.64	1	0.05	6.04	0.000272	0.00582	1
	IFT57	0.22	-2.13	0.04	0.92	1	0.46	-2.58	0.000951	0.02	1
	ZDHHC23	0.38	-2.67	0.1	1	1	1.16	-3.17	0.00221	0.03	1
	HGD	0.11	3.92	0.03	0.87	1	0.59	12.87	7.44e-08	4.33e-06	0.00273
	STXBP5L	0.02	1.83	0.12	1	1	0.07	2.96	4.6e-05	0.00126	1
	CSTA	6.44	1.28	0.06	1	1	7.64	2.06	7.52e-08	4.36e-06	0.00276
	PARP9	0.56	3.09	0.000893	0.08	1	4	11.63	0	0	0
	DTX3L	2.99	1.33	0.21	1	1	10.39	2.92	2.23e-12	2.73e-10	8.17e-08
	OSBPL11	0.17	1.85	0.1	1	1	0.3	2.75	0.00191	0.03	1
	MCM2	11.23	1.16	0.14	1	1	11.69	-2.08	2.54e-11	2.64e-09	9.33e-07
	PODXL2	1.16	-1.9	0.000736	0.07	1	0.91	-2.89	4.2e-05	0.00116	1
	MGLL	0.03	4.82	0.04	0.92	1	0.2	2.16	0.0027	0.04	1
	RAB43	0.49	1.85	0.05	1	1	0.96	2.87	7.87e-05	0.00203	1
	H1FX	162	1.1	0.44	1	1	139.87	2.11	9.94e-07	4.45e-05	0.04
	PIK3R4	0.53	-1.19	0.36	1	1	0.63	-2.13	0.000358	0.00732	1
	TOPBP1	1.92	1.01	0.95	1	1	3.38	-2.48	2.01e-13	2.84e-11	7.39e-09
	PIK3CB	0.53	-1.52	0.01	0.56	1	0.98	-2.5	5.45e-09	3.94e-07	0.0002
	SLC25A36	0.36	-1.13	0.71	1	1	0.95	-3.74	1.34e-05	0.000431	0.49
	SLC9A9	0.01	2.66	0.05	0.98	1	0.04	3.95	6.77e-05	0.00177	1
	PLSCR1	1.94	1.9	0.000341	0.04	1	4.24	3.41	1.22e-15	2.27e-13	4.48e-11
	SLC33A1	1.18	-1.15	0.48	1	1	1.97	-2.39	1.07e-05	0.000355	0.39
	TIPARP	0.51	1.16	0.61	1	1	1.5	2.27	3.9e-05	0.00109	1
	PTX3	1.52	4.93	0.00393	0.24	1	1.67	7.52	0.00106	0.02	1
	GFM1	2.15	-1.18	0.22	1	1	2.5	-2	7.16e-07	3.32e-05	0.03
	SERPINI2	0.34	-2.06	0.07	1	1	1.33	-3.38	3.83e-06	0.000145	0.14
	WDR49	0.06	-7	0.00159	0.13	1	0.14	-21.77	1.47e-05	0.000468	0.54
	GOLIM4	0.39	-1.17	0.44	1	1	0.65	-2.98	2.42e-07	1.26e-05	0.00888
	LRRC34	0.81	-1.74	0.09	1	1	1.13	-3.57	0.00038	0.00771	1
	GPR160	2.89	-1.84	3.01e-06	0.000731	0.11	3.84	-2.92	9.99e-16	1.88e-13	3.67e-11
	PRKCI	0.33	-1.78	0.03	0.74	1	0.5	-2.08	0.000571	0.01	1
	ECE2	0.52	-1.36	0.24	1	1	0.44	-3.45	0.00093	0.02	1
	AC108671.5	0.14	2.81	0.35	1	1	0.95	5.44	0.00213	0.03	1
	DGKG	0.06	-3.06	0.00794	0.38	1	0.12	-6.89	3.7e-06	0.000141	0.14
	LPP	0.02	1.44	0.32	1	1	0.04	2.8	0.000342	0.00706	1
	IL1RAP	0.06	1.43	0.37	1	1	0.1	-4.98	0.00121	0.02	1
	AC108747.5-1	1.47	1.01	0.97	1	1	3.35	-2.59	0.000119	0.00286	1
	ATP13A3	3.39	-1.38	0.0029	0.19	1	5.47	-2.13	4.24e-13	5.76e-11	1.56e-08
	AC069513.28-3	0.66	1.15	0.71	1	1	1.49	3.16	0.0011	0.02	1
	TNK2	0.97	1.43	0.06	1	1	1.9	2.99	1.12e-10	1.07e-08	4.11e-06
	MFI2	0.58	1.17	0.6	1	1	0.95	3.05	0.000261	0.00564	1
	BDH1	1.11	-1.03	0.86	1	1	1.23	-2.23	1.87e-06	7.91e-05	0.07
	ABCA11P	0.84	-1.28	0.19	1	1	1.01	-2.15	0.000142	0.00332	1
	SORCS2	0.03	-1.16	0.6	1	1	0.1	-2.58	2.22e-06	9.13e-05	0.08
	SH3TC1	0.31	2.1	0.05	0.98	1	0.6	24.55	6.7e-06	0.000234	0.25
	SLC2A9	0.09	1.07	0.8	1	1	0.12	-2.37	0.00353	0.05	1
	LAP3	2.27	1.45	0.02	0.59	1	3.43	2.65	1.64e-10	1.53e-08	6.03e-06
	C4orf30	2.7	1.12	0.63	1	1	4.37	-2.52	2.87e-05	0.000843	1
	GPR125	0.26	-1.62	0.04	0.93	1	0.33	-3.89	8.48e-07	3.85e-05	0.03
	AC092436.5-6	0.48	-1.86	0.000616	0.06	1	0.51	-2.12	5.21e-05	0.0014	1
	AC110799.3	31.06	-1.07	0.78	1	1	28.09	2.73	0.000668	0.01	1
	GUF1	1.66	-1.02	0.93	1	1	2.26	-2	0.000374	0.0076	1
	AC108931.4	223.2	1.12	0.36	1	1	319.92	2.09	8.05e-10	6.57e-08	2.96e-05
	PPAT	0.97	-1.22	0.29	1	1	1.27	-2.6	3.23e-06	0.000126	0.12
	PAICS	11.87	-1.19	0.08	1	1	9.5	-2.97	0	0	0
	AC074378.4	16.82	3.22	0.04	0.96	1	41.26	8.27	8.23e-05	0.0021	1
	AC108078.3-1	1788.81	1.37	0.00177	0.14	1	694.9	2.27	4.51e-09	3.3e-07	0.000166
	CXCL10	3.9	16.29	0.00436	0.25	1	10.14	44.48	7.9e-05	0.00203	1
	PLAC8	5.09	-1.69	7.22e-05	0.01	1	1.64	-5.27	1.05e-07	5.97e-06	0.00386
	AFF1	0.76	-1.43	0.00863	0.4	1	0.75	-2.61	1.74e-09	1.36e-07	6.39e-05
	HERC6	0.14	1.81	0.15	1	1	1.05	6.97	1.3e-14	2.12e-12	4.77e-10
	HERC5	0.18	2.83	0.03	0.85	1	0.58	3.42	4.55e-05	0.00125	1
	TMSL3	1260.94	1.48	9.62e-06	0.00199	0.35	1652.1	2.25	0	0	0
	AC004544.1	70.57	1.53	0.11	1	1	100.7	2.09	0.00297	0.04	1
	NHEDC2	0.3	-1.21	0.51	1	1	0.42	-3.58	0.00021	0.0047	1
	PAPSS1	0.27	-1.05	0.84	1	1	0.46	2.24	4.4e-05	0.00121	1
	C4orf16	0.53	-1.28	0.36	1	1	0.86	-2.5	0.000597	0.01	1
	C4orf21	0.22	-1.41	0.35	1	1	0.41	-3.23	0.00118	0.02	1
	PRSS12	1.55	-1.4	0.01	0.48	1	4.39	-2.24	1.15e-13	1.66e-11	4.21e-09
	SYNPO2	0.14	-2.44	0.00267	0.18	1	0.33	-2.57	2.09e-06	8.69e-05	0.08
	C4orf3	3.98	1.93	0.02	0.62	1	5.17	2.12	0.00302	0.04	1
	PRDM5	0.03	1.26	0.56	1	1	0.06	-6.19	0.000767	0.01	1
	ANXA5	6.66	1.97	1.02e-08	5.43e-06	0.000375	11.68	2.63	0	0	0
	ANKRD50	0.31	-1.32	0.38	1	1	0.57	-2.71	0.000825	0.01	1
	HSPA4L	0.4	-1.27	0.36	1	1	0.43	-3.09	0.000812	0.01	1
	SETD7	0.84	-1.03	0.89	1	1	1.29	-2.1	3.19e-05	0.000923	1
	OTUD4	1.27	-1.28	0.13	1	1	2.12	-3.32	3.89e-12	4.5e-10	1.43e-07
	C4orf46	0.41	1.08	0.65	1	1	0.56	-2.37	2.11e-06	8.76e-05	0.08
	DDX60	0.21	2.3	0.00669	0.34	1	0.47	3.02	3.55e-07	1.77e-05	0.01
	AC079768.8	76.73	-1.45	0.06	1	1	69.08	-4.05	6.14e-06	0.000217	0.23
	GALNT7	0.26	-1.15	0.45	1	1	0.35	-2.51	4.65e-06	0.00017	0.17
	KIAA1712	0.43	-1.27	0.36	1	1	0.64	-2.56	0.000665	0.01	1
	IRF2	0.34	1.7	0.11	1	1	0.76	2.31	0.00116	0.02	1
	AC010442.7-3	14.93	1.12	0.55	1	1	24.13	2.12	2.05e-05	0.000628	0.75
	ZDHHC11	0.19	-1.97	0.09	1	1	0.27	-3.38	0.00334	0.05	1
	TRIP13	2.7	-1.18	0.28	1	1	2.9	-2.38	8.36e-07	3.8e-05	0.03
	AC012607.8	0.78	1.02	0.89	1	1	1.48	-2.21	2.17e-07	1.15e-05	0.00798
	MTRR	2.27	-1.33	0.06	1	1	3.25	-2.27	6.37e-08	3.73e-06	0.00234
	MTMR12	0.19	1.08	0.78	1	1	0.25	-4.88	7.84e-05	0.00202	1
	PRLR	0.06	-3.57	0.007	0.35	1	0.1	-3.83	0.000545	0.01	1
	SKP2	4.24	-1.23	0.09	1	1	4.66	-3.5	1.11e-16	2.31e-14	4.07e-12
	C5orf33	1.19	-1.11	0.49	1	1	1.92	-2.42	3.32e-08	2.02e-06	0.00122
	AC025449.6-1	6.15	-2.72	0.0036	0.22	1	3.75	-9.8	0.00172	0.03	1
	NUP155	1.14	1.16	0.28	1	1	1.03	-2.2	1.78e-06	7.57e-05	0.07
	OXCT1	0.39	-1.05	0.77	1	1	0.57	-2.04	1.23e-05	0.000401	0.45
	NNT	1.45	-1.18	0.16	1	1	2	-2.19	6.83e-11	6.68e-09	2.51e-06
	EMB	2.95	-1.16	0.22	1	1	5.39	-3.95	0	0	0
	IL6ST	0.19	2.09	0.00357	0.22	1	0.45	2.35	4.23e-07	2.07e-05	0.02
	SGTB	0.18	1.55	0.24	1	1	0.43	2.49	0.00181	0.03	1
	AC140134.2-2	0.08	3.58	0.01	0.52	1	0.17	2.82	0.00142	0.02	1
	SMN1	3.03	1.23	0.14	1	1	2.1	-2.3	1.18e-05	0.000388	0.43
	AC116340.3	3178	1.22	0.03	0.77	1	1433.18	2.28	3.21e-14	4.98e-12	1.18e-09
	SCAMP1	0.26	-1.21	0.4	1	1	0.44	-3.68	2.26e-08	1.43e-06	0.000829
	SERINC5	0.17	-1.97	0.08	1	1	0.67	-4.17	1.95e-07	1.04e-05	0.00714
	XRCC4	0.1	1.52	0.1	1	1	0.1	3.11	0.000133	0.00314	1
	POLR3G	0.31	1.86	0.09	1	1	0.52	-7.37	3.69e-05	0.00104	1
	HISPPD1	1.22	-1.48	0.00452	0.26	1	1.26	-2.18	2.01e-07	1.07e-05	0.00737
	C5orf30	0.75	1.01	0.97	1	1	1.49	-3.87	2.3e-05	0.000692	0.84
	MAN2A1	0.18	1.43	0.12	1	1	0.2	-2.38	0.000604	0.01	1
	WDR36	1.81	-1.11	0.47	1	1	2.13	-2.72	1.14e-08	7.71e-07	0.000418
	TRIM36	0.3	2.08	0.03	0.73	1	0.35	3.09	0.000978	0.02	1
	TNFAIP8	5.93	-1.37	0.22	1	1	5.79	-2.54	0.00246	0.04	1
	AC008541.6	158.23	1.57	0.00542	0.29	1	108.88	3.84	2.19e-07	1.15e-05	0.00803
	PRRC1	1.28	-1.02	0.9	1	1	2.02	-2.09	1.05e-05	0.000351	0.39
	FBN2	0.23	1.07	0.65	1	1	0.21	-2.18	2.91e-05	0.000854	1
	PDLIM4	0.16	4.61	0.14	1	1	0.75	21.83	0.00153	0.02	1
	IRF1	2.02	1.26	0.43	1	1	5.23	2.58	8.48e-05	0.00215	1
	C5orf20	5.79	1.9	0.00094	0.09	1	7.27	4.55	2.76e-11	2.85e-09	1.01e-06
	SMAD5	0.72	1.22	0.31	1	1	1.3	-2.28	6.55e-06	0.00023	0.24
	ARHGAP26	0.05	2.17	0.00882	0.4	1	0.09	3.62	8.26e-07	3.76e-05	0.03
	TCERG1	2.57	-1.2	0.12	1	1	3.35	-2.2	3.5e-11	3.57e-09	1.28e-06
	CD74	10.27	1.64	0.000237	0.03	1	18.22	2.12	1.74e-10	1.6e-08	6.39e-06
	GEMIN5	0.86	-1.14	0.47	1	1	0.8	-3.53	3.79e-06	0.000143	0.14
	CLINT1	1.92	-1.19	0.15	1	1	2.42	-2.51	1.48e-12	1.86e-10	5.42e-08
	CCNJL	0.16	1.05	0.87	1	1	0.2	3.35	0.000896	0.02	1
	PTTG1	8.3	1.44	0.03	0.81	1	9.39	2.03	3.72e-05	0.00105	1
	CPEB4	0.12	1.08	0.84	1	1	0.48	2.29	0.000822	0.01	1
	HRH2	0.53	-2.04	0.04	0.92	1	0.58	-3.31	0.00234	0.03	1
	THOC3	5.94	1.37	0.07	1	1	8.49	-2.8	1.36e-08	9.08e-07	0.0005
	NOP16	20.02	-1.2	0.18	1	1	13.13	-2.03	8.75e-05	0.00221	1
	TSPAN17	3	-1.24	0.27	1	1	3.12	2.09	0.00184	0.03	1
	RAB24	19.82	1.57	0.01	0.49	1	29.63	2.94	1.51e-09	1.19e-07	5.54e-05
	PDLIM7	5.11	1.22	0.18	1	1	7.44	3.04	2.11e-12	2.61e-10	7.74e-08
	NHP2	21.88	-1.11	0.43	1	1	13.94	-2.01	9.07e-05	0.00228	1
	MGAT4B	10.89	1.31	0.04	0.95	1	17.79	2.35	8.6e-12	9.57e-10	3.16e-07
	RNF130	0.3	1.34	0.14	1	1	0.37	2.37	4.03e-05	0.00112	1
	TRIM52	2.5	1.01	0.97	1	1	4.56	-2.81	0.00176	0.03	1
	NQO2	0.9	1.3	0.3	1	1	1.41	2.69	9.37e-05	0.00233	1
	LYRM4	0.18	1.52	0.09	1	1	0.23	2.15	0.00148	0.02	1
	AL136307.12-1	14.63	2.23	0.00771	0.37	1	26.38	3.22	6.63e-06	0.000232	0.24
	RREB1	0.95	-1.55	0.000482	0.05	1	1.22	-2.33	3.77e-11	3.83e-09	1.38e-06
	EEF1E1	2.2	-1.24	0.21	1	1	2.37	-2.14	7.3e-05	0.00189	1
	SYCP2L	0.38	-1.73	0.02	0.67	1	0.99	-2.43	8.77e-08	5.06e-06	0.00322
	ELOVL2	0.27	1.19	0.54	1	1	0.52	-2.18	0.00228	0.03	1
	HIVEP1	0.05	1.17	0.7	1	1	0.21	2.27	0.00131	0.02	1
	AL008729.1-1	0.7	2.21	0.05	0.99	1	1.17	2.61	0.00346	0.05	1
	DTNBP1	0.17	1.68	0.05	1	1	0.23	2.19	0.00167	0.03	1
	AL365265.23	26.9	1.49	0.21	1	1	36.38	2.87	0.0016	0.03	1
	AL034372.33-1	6.09	-8.02	0.04	0.92	1	30.34	3.39	0.000192	0.00434	1
	ALDH5A1	0.95	-1.45	0.05	1	1	1.17	-2.58	8.36e-06	0.000285	0.31
	BTN2A1	3.26	1.15	0.45	1	1	5.36	2.09	2.52e-05	0.00075	0.93
	ZNF192	0.86	-1.07	0.82	1	1	1.98	-5.09	2.87e-06	0.000114	0.11
	ZSCAN12	0.64	1.19	0.57	1	1	1.04	-2.81	0.00176	0.03	1
	HLA-F	9.85	1.75	0.00211	0.16	1	9.53	2.69	1.33e-06	5.77e-05	0.05
	AL645929.4	53.15	1.42	0.00226	0.16	1	53.12	2.21	7.7e-11	7.48e-09	2.83e-06
	HLA-K	10.58	2.05	0.00555	0.3	1	9.62	3.66	3.95e-05	0.0011	1
	HLA-A	292.34	1.77	2.37e-11	1.85e-08	8.69e-07	293	2.94	0	0	0
	HLA-E	63.75	1.27	0.02	0.65	1	77.6	2.57	0	0	0
	KIAA1949	7.74	1.43	0.01	0.47	1	7.09	3.37	1.55e-11	1.67e-09	5.67e-07
	FLOT1	1.07	2.23	0.02	0.65	1	1.99	2.46	0.000765	0.01	1
	VARSL	1.93	-1.3	0.3	1	1	2.22	-2.92	0.000397	0.00799	1
	HLA-C	29.31	1.61	7.76e-09	4.19e-06	0.000285	28.37	2.53	0	0	0
	MICA	1.41	-1.2	0.47	1	1	2.28	-2.36	0.000571	0.01	1
	LTB	5.79	5.18	0.00286	0.19	1	6.04	4.58	0.00255	0.04	1
	AIF1	22.14	1.66	0.01	0.5	1	30.94	2.6	9.76e-07	4.38e-05	0.04
	C6orf47	14.15	1.11	0.59	1	1	22.18	2.03	0.00011	0.00268	1
	DDAH2	8.94	1.16	0.53	1	1	12.41	2.07	0.000531	0.01	1
	NEU1	29.26	1.8	2.34e-05	0.00416	0.86	34.66	2.7	3.07e-12	3.64e-10	1.13e-07
	PPT2	1.93	-1.39	0.24	1	1	1.82	-2.81	0.00346	0.05	1
	GPSM3	19.05	1.1	0.48	1	1	26.31	2.59	2.51e-11	2.61e-09	9.21e-07
	HLA-DRB5	0.4	-1.95	0.23	1	1	2.84	2.03	0.00253	0.04	1
	HLA-DRB1	1.35	1.17	0.59	1	1	9.17	2.14	1.95e-07	1.04e-05	0.00714
	PSMB9	1.06	1.15	0.45	1	1	2.24	2.38	1.36e-07	7.54e-06	0.00501
	TAP1	15.38	1.84	2.94e-06	0.00072	0.11	30.9	3.81	0	0	0
	RGL2	0.56	-2.57	0.16	1	1	3.3	3.1	0.000288	0.00612	1
	TAPBP	20.5	1.58	1.05e-05	0.00212	0.39	32.15	2.68	0	0	0
	C6orf1	4.69	2.1	0.05	0.98	1	5.98	8.27	8.23e-05	0.0021	1
	RP11-513I15.5	73.76	1.81	0.02	0.7	1	83.4	2.23	0.00189	0.03	1
	PPARD	0.45	1.55	0.03	0.79	1	1.06	2.44	1.56e-08	1.02e-06	0.000571
	SRPK1	2.21	-1.17	0.14	1	1	2.43	-2.03	1.57e-09	1.24e-07	5.77e-05
	CDKN1A	6.87	1.79	0.000841	0.08	1	20.59	3.25	0	0	0
	Z85996.1-1	4.02	-1.78	6.35e-06	0.0014	0.23	6.29	-3.7	0	0	0
	RPL12P2	0.25	2.02	0.00879	0.4	1	0.31	2.5	0.000333	0.00689	1
	PIM1	1.78	1.65	0.21	1	1	6.69	10.15	1.78e-08	1.16e-06	0.000653
	ZFAND3	0.17	1.22	0.22	1	1	0.49	2.26	1.28e-10	1.21e-08	4.71e-06
	KCNK5	0.74	-1.91	0.01	0.47	1	0.77	-4.07	1.04e-05	0.000347	0.38
	TREM2	0.88	1.15	0.79	1	1	4.71	8.94	5.61e-06	0.000201	0.21
	XPO5	1.61	-1.07	0.6	1	1	2.25	-3.56	2.33e-15	4.17e-13	8.55e-11
	C6orf223	0.91	1.34	0.59	1	1	4.85	4.52	4.35e-05	0.0012	1
	TMEM63B	1.11	1.32	0.23	1	1	2.23	2.21	8.14e-06	0.000279	0.3
	SLC29A1	7.8	-1.18	0.19	1	1	8.27	-2.27	1.29e-08	8.61e-07	0.000472
	RUNX2	0.01	-1.47	0.55	1	1	0.09	2.55	0.00265	0.04	1
	PAQR8	0.36	2.68	0.00586	0.31	1	0.63	3.29	5.62e-05	0.0015	1
	SMAP1	0.14	1.24	0.36	1	1	0.31	2.14	1.85e-05	0.000573	0.68
	RP11-398K22.3	326.75	1.89	0.000706	0.07	1	348.65	2.96	1.19e-07	6.65e-06	0.00436
	TMEM30A	1.49	-1.06	0.74	1	1	2.8	-3.8	1.08e-12	1.38e-10	3.97e-08
	NT5E	0.1	-4.25	0.06	1	1	0.51	2.64	0.00132	0.02	1
	PM20D2	4.09	-1.7	0.000568	0.06	1	12.63	-4.56	0	0	0
	POPDC3	1.35	2.09	0.00442	0.25	1	1.9	2.29	8.99e-05	0.00226	1
	PRDM1	0.31	2.79	0.05	1	1	1.09	12.91	1.16e-06	5.1e-05	0.04
	FOXO3	0.19	1.11	0.67	1	1	0.7	2.05	2.78e-06	0.00011	0.1
	WASF1	0.06	1.8	0.3	1	1	0.36	-2.63	0.000741	0.01	1
	TUBE1	1.23	-1.52	0.13	1	1	2.27	-2.05	0.00276	0.04	1
	MARCKS	30.72	1.24	0.08	1	1	15.07	2.19	5.59e-06	0.000201	0.21
	ROS1	0.03	-1.31	0.62	1	1	0.17	-3.82	0.000164	0.00377	1
	GOPC	1.28	-1.09	0.58	1	1	2.69	-2.6	3.8e-10	3.3e-08	1.39e-05
	RP11-162L10.1	2.77	1.01	0.98	1	1	14.21	2.92	0.00181	0.03	1
	ARHGAP18	0.09	1.37	0.36	1	1	0.24	2.61	0.000244	0.00533	1
	AL121959.15	395.35	1.36	0.03	0.8	1	178.67	3.3	3.9e-06	0.000146	0.14
	MYB	11.49	-1.19	0.07	1	1	21.13	-2.08	7.77e-16	1.49e-13	2.85e-11
	IFNGR1	2.09	1.95	0.000707	0.07	1	5.57	2.18	1.72e-08	1.12e-06	0.000632
	NHSL1	0.06	1.32	0.47	1	1	0.13	3.17	0.000719	0.01	1
	ADAT2	1.25	-2.28	0.00179	0.14	1	3.3	-2.72	1.14e-08	7.71e-07	0.000418
	IPCEF1	0.21	1.53	0.03	0.76	1	0.57	2.26	8.34e-09	5.83e-07	0.000306
	RP11-114M11.2	1.16	-2.94	0.00718	0.35	1	2.45	-2.81	0.000365	0.00745	1
	SOD2	8.77	1.91	1.55e-06	0.000416	0.06	27.38	4.91	0	0	0
	AGPAT4	0.06	3.58	0.01	0.52	1	0.2	4.54	4.29e-06	0.000159	0.16
	FGFR1OP	0.76	1.03	0.89	1	1	2.09	-2.05	5.82e-06	0.000208	0.21
	FAM20C	3.41	1.62	0.00576	0.31	1	5.09	6.23	2.22e-16	4.5e-14	8.15e-12
	LFNG	0.93	1.89	0.05	1	1	3.3	15.97	2.28e-12	2.77e-10	8.36e-08
	GNA12	0.58	1.38	0.04	0.92	1	1.16	2.58	8.17e-12	9.12e-10	3e-07
	AHR	0.17	1.79	0.18	1	1	1.01	2.82	1.2e-06	5.25e-05	0.04
	CDCA7L	2.3	1.08	0.57	1	1	2.58	-2.6	2.39e-10	2.13e-08	8.77e-06
	FAM126A	0.43	1.03	0.89	1	1	0.67	-2.01	0.000499	0.00971	1
	HOXA13	5.11	1.12	0.7	1	1	6.04	-3.93	0.000409	0.00821	1
	FKBP14	1.37	-1.87	0.04	0.95	1	1.07	-5.17	0.000908	0.02	1
	AC005400.1	0.15	-1.02	0.94	1	1	0.48	-5.15	8.87e-10	7.2e-08	3.26e-05
	TXNDC3	0.04	33.35	0.22	1	1	0.17	8.56	0.00358	0.05	1
	EPDR1	1.05	1.2	0.37	1	1	1.16	2.03	0.00253	0.04	1
	AC004951.5	0.61	1.7	0.07	1	1	1.42	2.34	4.59e-05	0.00126	1
	CCM2	0.98	1.03	0.86	1	1	1.53	2.08	1.38e-07	7.63e-06	0.00508
	GRB10	0.38	-1.29	0.08	1	1	0.36	-2.29	2.23e-06	9.15e-05	0.08
	AC073347.3	0.9	1.73	0.000182	0.02	1	1.19	2.91	6.47e-13	8.51e-11	2.37e-08
	VKORC1L1	0.6	1.04	0.8	1	1	0.78	-2.23	8.85e-06	0.000299	0.32
	CALN1	0.00231	1.01	0.99	1	1	0.05	11.64	2.22e-08	1.41e-06	0.000815
	STX1A	0.15	1.21	0.76	1	1	1.05	7.3	9.36e-06	0.000315	0.34
	ABHD11	7.65	2.07	0.01	0.56	1	6.51	3.35	0.000896	0.02	1
	CYLN2	0.15	1.75	0.07	1	1	0.22	5.36	4.01e-06	0.00015	0.15
	GTF2IRD2	0.13	-1.14	0.74	1	1	0.78	4.6	2.83e-08	1.75e-06	0.00104
	NCF1C	1.34	324.38	0.04	0.94	1	4.76	18.71	2.11e-15	3.79e-13	7.74e-11
	NSUN5B	7.62	-1.38	0.07	1	1	7.52	-2.1	0.000224	0.00496	1
	POR	0.88	-1.11	0.51	1	1	0.76	2.61	1.1e-06	4.85e-05	0.04
	DTX2	0.81	1.11	0.6	1	1	1.24	2.03	0.00011	0.00268	1
	CCDC146	0.03	-1.1	0.84	1	1	0.09	3.06	0.00363	0.05	1
	FGL2	0.88	5.3	0.03	0.77	1	8.5	8.67	1.01e-12	1.3e-10	3.71e-08
	CD36	0.25	2.59	0.00466	0.26	1	0.34	4.3	2.02e-05	0.00062	0.74
	CLDN12	1.48	-1.32	0.33	1	1	2.38	-3.02	0.000175	0.00401	1
	SAMD9	1.2	1.61	0.08	1	1	3.27	2.98	2.62e-08	1.62e-06	0.00096
	SAMD9L	0.79	2.17	0.03	0.8	1	5.77	8.71	0	0	0
	BRI3P1	4.44	1.13	0.49	1	1	5.31	2.35	1.07e-05	0.000355	0.39
	PILRA	0.23	1.72	0.26	1	1	0.37	6.5	0.00261	0.04	1
	AC069281.6-3	16.29	-1.54	0.07	1	1	26.89	2.97	1.94e-07	1.04e-05	0.00711
	TRIM56	4.78	1.43	0.16	1	1	8.64	2.15	0.00016	0.0037	1
	AC004876.2-5	6.68	-1.19	0.36	1	1	5.64	2.19	0.00149	0.02	1
	LRWD1	6.01	-1.23	0.23	1	1	4.49	2.24	0.000748	0.01	1
	POLR2J	12.7	1.15	0.33	1	1	10.24	2.21	7.19e-06	0.00025	0.26
	AC079796.5	27.53	-1.14	0.56	1	1	34.31	-3.2	1.67e-05	0.000522	0.61
	PUS7	0.64	-1.23	0.26	1	1	0.69	-2.3	9.32e-05	0.00232	1
	PIK3CG	0.88	-1.4	0.09	1	1	0.83	-2.1	0.00303	0.04	1
	GPR85	1.48	1.25	0.52	1	1	3.72	2.67	0.000536	0.01	1
	FOXP2	0.15	-1.37	0.1	1	1	0.17	-2.5	1.78e-05	0.000555	0.65
	IMPDH1	9.94	-1.83	5.96e-07	0.000184	0.02	6.93	-2.64	6.54e-11	6.5e-09	2.4e-06
	AC018638.5-2	7.79	-2.19	0.2	1	1	29.32	2.99	0.00205	0.03	1
	ATP6V1F	25.53	1.36	0.04	0.92	1	26.13	2.22	8.91e-07	4.04e-05	0.03
	IRF5	3.41	-1.28	0.19	1	1	6.75	3.44	9.57e-12	1.05e-09	3.51e-07
	ZC3HAV1L	1.47	-1.28	0.36	1	1	2.59	-4.3	2.18e-06	8.98e-05	0.08
	UBN2	0.26	-1.21	0.48	1	1	0.53	-2.32	0.000485	0.00948	1
	HIPK2	0.02	2.95	0.1	1	1	0.08	6.09	6.9e-05	0.0018	1
	TBXAS1	0.1	2.39	0.00351	0.22	1	0.25	3.6	6.75e-10	5.63e-08	2.48e-05
	PARP12	0.49	1.48	0.17	1	1	1.35	4.27	4.15e-10	3.58e-08	1.52e-05
	BRAF	0.03	1.34	0.52	1	1	0.07	3.41	0.00339	0.05	1
	AC093743.4	48.34	4.93	0.00393	0.24	1	55.41	4.79	0.00183	0.03	1
	GIMAP8	0.14	2.63	0.15	1	1	0.58	16.05	0.000111	0.0027	1
	XRCC2	0.45	1.05	0.87	1	1	0.83	-5.58	1.56e-05	0.000491	0.57
	PAXIP1	0.77	-1.35	0.1	1	1	0.98	-2.17	3.95e-05	0.0011	1
	FAM62B	1.57	-1.16	0.2	1	1	2.56	-2.37	8.07e-14	1.18e-11	2.96e-09
	ARHGEF10	0.1	-1.03	0.92	1	1	0.11	-3.38	0.00334	0.05	1
	KBTBD11	3.07	-1.28	0.06	1	1	3.6	-2.02	5.72e-07	2.72e-05	0.02
	AGPAT5	1.46	-1.07	0.65	1	1	2.08	-3.31	3.97e-13	5.44e-11	1.46e-08
	MFHAS1	0.2	1.15	0.59	1	1	0.24	-2.52	0.00167	0.03	1
	MSRA	0.07	1.22	0.4	1	1	0.1	2.04	0.00225	0.03	1
	AC022716.13	137.99	1.15	0.42	1	1	56.19	3.34	0.000587	0.01	1
	DOK2	8.77	1.73	0.00584	0.31	1	17.9	4.56	5.55e-15	9.47e-13	2.04e-10
	SLC39A14	0.79	-1.54	0.01	0.54	1	0.81	-2.6	3.23e-06	0.000126	0.12
	R3HCC1	4.67	1.17	0.41	1	1	4.34	2.09	0.00207	0.03	1
	TEX15	0.85	-1.25	0.47	1	1	1.29	-5.11	4.54e-05	0.00125	1
	WRN	0.17	-1.26	0.36	1	1	0.41	-3.47	1.54e-08	1.01e-06	0.000566
	LSM1	3.48	-1.01	0.95	1	1	3.9	2.21	3.77e-05	0.00106	1
	PRKDC	1.63	-1.08	0.44	1	1	2.21	-2.4	0	0	0
	TGS1	0.81	1.15	0.43	1	1	0.96	-2.19	8.93e-05	0.00224	1
	AC091047.10-1	968.26	1.2	0.06	1	1	525.88	2.84	0	0	0
	LACTB2	0.37	1.11	0.75	1	1	0.6	-3.83	0.000545	0.01	1
	TRPA1	0.28	2.01	0.04	0.91	1	1.1	6.45	6.34e-13	8.37e-11	2.33e-08
	AC083837.4	8.61	-1.06	0.84	1	1	9.18	-5.72	0.000389	0.00785	1
	TPD52	1.19	-1.52	0.02	0.58	1	2.3	-4.12	3.44e-15	5.93e-13	1.26e-10
	AC012533.11	2.44	1.87	0.07	1	1	2.62	3.68	0.00175	0.03	1
	CA2	14.84	-1.69	1.17e-06	0.000326	0.04	22.56	-3.55	0	0	0
	OTUD6B	1.25	1.43	0.19	1	1	2.07	-2.06	0.00346	0.05	1
	RBM12B	3.31	-1.08	0.71	1	1	5.46	-2.11	0.000136	0.0032	1
	SDC2	1.72	1.51	0.000249	0.03	1	0.97	2.07	1.83e-07	9.81e-06	0.00672
	ZHX2	0.03	-1.68	0.29	1	1	0.1	3	0.00133	0.02	1
	MTSS1	0.02	-1.47	0.55	1	1	0.09	4.07	0.000655	0.01	1
	SLA	0.16	1.26	0.51	1	1	0.44	4.62	3.2e-06	0.000125	0.12
	LY6E	8.58	1.68	0.03	0.75	1	28.16	5.53	0	0	0
	GSDMD	11.08	1	0.99	1	1	14.4	2.2	3.93e-06	0.000148	0.14
	SCRIB	11.3	-1.53	5.61e-05	0.0085	1	6.82	-2.11	4.6e-09	3.36e-07	0.000169
	PARP10	3.48	1.45	0.11	1	1	16.08	6.73	0	0	0
	KANK1	0.2	-1.85	0.000773	0.07	1	0.24	-3.51	1.01e-09	8.12e-08	3.69e-05
	VLDLR	1.97	-1.36	0.05	1	1	2.78	-2.08	2.67e-06	0.000107	0.1
	KIAA0020	4.02	-1.13	0.3	1	1	3.43	-2.02	1.64e-07	8.89e-06	0.00603
	SSU_rRNA_5_8	182.55	1.11	0.42	1	1	51.22	2.56	0.000507	0.00984	1
	C9orf46	0.39	1.35	0.2	1	1	0.45	2.25	0.000834	0.01	1
	UHRF2	1.95	-1.44	0.00154	0.12	1	2.73	-2.15	1.25e-11	1.36e-09	4.59e-07
	AL592293.7-2	79.07	-1.15	0.32	1	1	75.85	-2.49	1.64e-07	8.87e-06	0.006
	RRAGA	34.37	1.15	0.39	1	1	37.99	2.12	1.81e-05	0.000562	0.66
	ADFP	6.28	1.5	0.00805	0.38	1	11.77	4.71	0	0	0
	RP11-473O3.1	26.98	-1.16	0.38	1	1	18.23	-2.95	0.000127	0.00303	1
	DDX58	0.18	2.51	0.02	0.64	1	0.82	8.01	2.74e-13	3.82e-11	1e-08
	TAF1L	2.44	-1.17	0.62	1	1	3.84	-2.95	0.00141	0.02	1
	AQP3	1.76	-2.4	0.03	0.86	1	2.95	-3.14	0.00157	0.03	1
	ANXA2P2	79.79	1.38	0.02	0.59	1	174.3	4.22	0	0	0
	AL355377.25-1	0.73	-1.11	0.83	1	1	1.37	8.56	0.00358	0.05	1
	ALDH1B1	11.76	1.42	0.02	0.72	1	8.36	-2.03	0.000331	0.00685	1
	ANKRD18A	0.81	-1.49	0.02	0.56	1	2.14	-2.28	2.29e-10	2.06e-08	8.42e-06
	C9orf122	4.88	-3.03	0.00164	0.13	1	3.42	-11.58	0.000711	0.01	1
	AL592525.10	0.37	-1.03	0.92	1	1	0.88	-2.24	0.00331	0.05	1
	CNTNAP3B	0.02	65.68	0.14	1	1	0.08	-4.77	0.000252	0.00549	1
	VPS13A	0.11	-1.3	0.29	1	1	0.34	-2.36	3.58e-07	1.78e-05	0.01
	PSAT1	1.97	-1.13	0.42	1	1	1.73	-2.74	7.16e-07	3.32e-05	0.03
	RPS29P3	298.84	1.73	0.000263	0.03	1	346.26	2.56	1.21e-09	9.63e-08	4.43e-05
	CTSL1	7.53	-1.56	0.02	0.64	1	23.73	2.18	3.35e-09	2.51e-07	0.000123
	CCRK	3.04	-2.1	0.00787	0.37	1	28.31	-11.31	0	0	0
	SPIN1	0.62	1.19	0.29	1	1	1.07	-2.02	3.32e-06	0.000129	0.12
	S1PR3	1.18	1.01	0.97	1	1	2.35	-3.63	2.26e-05	0.000681	0.83
	AUH	0.1	-1.36	0.32	1	1	0.17	-2.55	0.00178	0.03	1
	IARS	1.91	-1.3	0.03	0.74	1	2.35	-2.35	5.81e-12	6.64e-10	2.13e-07
	FGD3	0.23	1.5	0.14	1	1	1	3.46	1.56e-12	1.96e-10	5.72e-08
	C9orf89	1.14	1.28	0.36	1	1	3.65	3.08	8.62e-09	6e-07	0.000316
	NINJ1	2.82	1.29	0.2	1	1	5.54	6.08	1.34e-14	2.18e-12	4.93e-10
	HABP4	0.14	1.38	0.49	1	1	0.41	4.33	0.000344	0.00709	1
	CORO2A	0.26	-1.92	0.04	0.91	1	0.37	-2.93	0.00054	0.01	1
	ABCA1	0.08	5.92	0.00113	0.1	1	0.28	2.65	5.2e-05	0.0014	1
	TMEM38B	0.65	-1.14	0.42	1	1	0.77	-2.07	5.28e-05	0.00142	1
	PALM2	0.08	-1.6	0.02	0.62	1	0.12	-2.57	7.96e-07	3.63e-05	0.03
	LPAR1	0.03	5.3	0.03	0.77	1	0.09	3.81	0.00126	0.02	1
	PTGR1	0.68	1.83	0.02	0.71	1	1.45	2.25	2e-05	0.000618	0.74
	C9orf84	0.00946	-1.87	0.59	1	1	0.13	4.88	0.0006	0.01	1
	PTGS1	0.56	1.51	0.2	1	1	1.02	5.72	4.43e-06	0.000163	0.16
	STRBP	0.46	-1.57	0.00578	0.31	1	0.54	-2.1	7.43e-06	0.000257	0.27
	FAM129B	0.22	-1.17	0.58	1	1	0.73	5.55	2.12e-11	2.24e-09	7.79e-07
	TOR2A	7.24	1.19	0.46	1	1	7.49	2.91	0.000195	0.00441	1
	IER5L	3.99	1.41	0.33	1	1	9.65	3	0.000237	0.0052	1
	TOR1B	2.6	1.01	0.96	1	1	5.81	2.57	5.96e-06	0.000212	0.22
	RAPGEF1	0.98	1.58	0.000137	0.02	1	1.57	2.09	2.21e-11	2.33e-09	8.11e-07
	GTF3C4	0.91	-1.73	0.07	1	1	1.09	-3.92	0.000224	0.00495	1
	VAV2	0.15	1.17	0.43	1	1	0.14	-2.26	0.00157	0.03	1
	BRD3	1.33	-1.15	0.41	1	1	2.1	-2.41	5.04e-07	2.41e-05	0.02
	CAMSAP1	0.4	-1.03	0.88	1	1	0.57	-2.09	9.56e-05	0.00237	1
	QSOX2	1.12	-1.16	0.39	1	1	2.13	-2.45	9.68e-08	5.53e-06	0.00355
	AL592301.14	19.34	1.24	0.58	1	1	48.18	3.25	0.000529	0.01	1
	FAM69B	3.14	-2.16	0.00165	0.13	1	2.06	-3.07	0.00059	0.01	1
	EDF1	41	1.01	0.94	1	1	51.09	2.03	7.73e-10	6.35e-08	2.84e-05
	FUT7	10.7	-1.57	0.06	1	1	15.56	-2.07	0.00047	0.00925	1
	AKR1C2	0.2	1.84	0.24	1	1	0.74	4.31	8.04e-05	0.00206	1
	C10orf18	0.63	1.14	0.44	1	1	1.39	-2.96	9.49e-12	1.05e-09	3.48e-07
	OPTN	0.38	26.18	0.000746	0.07	1	1.22	12.04	1.03e-10	9.87e-09	3.79e-06
	SEPHS1	1.88	-1.04	0.78	1	1	2.93	-2.04	4.42e-06	0.000163	0.16
	PTER	0.46	-1.36	0.12	1	1	0.67	-2.14	0.000119	0.00285	1
	VIM	43.51	1.28	0.01	0.49	1	135.01	3	0	0	0
	BAMBI	0.28	-1.45	0.68	1	1	1.88	6.84	0.00192	0.03	1
	PARD3	0.01	1.47	0.3	1	1	0.03	2.87	0.0016	0.03	1
	RET	4.03	-1.43	0.00125	0.11	1	4.55	-3.06	0	0	0
	ANXA8	0.16	1.66	0.49	1	1	3.12	2.6	2.69e-06	0.000107	0.1
	ANXA2P3	11.75	1.22	0.54	1	1	27.49	4.74	4.58e-06	0.000168	0.17
	RP11-252C24.1	104.88	1.53	0.02	0.69	1	118.78	2.36	1.22e-05	0.000397	0.45
	DDX21	13.93	1.02	0.85	1	1	10.47	-2.68	0	0	0
	C10orf54	3.52	1.82	5.51e-05	0.00839	1	2.09	2.44	3.78e-06	0.000143	0.14
	PSAP	13.8	1.47	4.04e-05	0.00658	1	14.85	2.48	0	0	0
	DDIT4	12.13	-2.14	0.0062	0.32	1	28.79	4.66	1.16e-11	1.27e-09	4.25e-07
	RP11-522H2.3	117.46	-1.11	0.4	1	1	89.58	-2.16	3.29e-06	0.000128	0.12
	RP11-345K20.2	43.48	-1.74	0.06	1	1	24.61	-6.37	0.00274	0.04	1
	C10orf11	0.04	1.89	0.00158	0.13	1	0.14	3.1	4.44e-16	8.71e-14	1.63e-11
	ZMIZ1	0.29	1.47	0.01	0.51	1	0.51	2.42	2.76e-10	2.44e-08	1.01e-05
	PPIF	60.64	1.28	0.00722	0.35	1	98.42	2.98	0	0	0
	AL136982.11-2	0.08	1.01	0.99	1	1	0.51	3.62	0.00112	0.02	1
	RP11-380G5.3	73.83	1.15	0.46	1	1	72.6	2.01	0.00248	0.04	1
	IFIT5	0.41	4.61	0.14	1	1	5.04	58.64	2.17e-05	0.000659	0.8
	PANK1	0.32	-1.13	0.63	1	1	0.4	-2.55	0.00178	0.03	1
	BTAF1	1.11	-1.22	0.12	1	1	1.47	-2.33	1.8e-10	1.64e-08	6.6e-06
	NOC3L	2.18	1.04	0.77	1	1	1.5	-2.27	0.000119	0.00285	1
	ALDH18A1	3.15	-1.3	0.02	0.72	1	2.55	-2.33	2.06e-09	1.59e-07	7.54e-05
	ERLIN1	5.48	-1.23	0.06	1	1	5.41	-3.3	0	0	0
	BLOC1S2	3.72	1.37	0.08	1	1	3.18	2.54	9.9e-05	0.00245	1
	SCD	24.99	-1.55	4.33e-06	0.000999	0.16	17.03	-2.28	5.86e-14	8.82e-12	2.15e-09
	PEO1	8.65	-1.17	0.32	1	1	6	-2.03	0.000907	0.02	1
	NOLC1	26.45	-1.1	0.33	1	1	18.08	-2.42	4.29e-13	5.81e-11	1.58e-08
	SUFU	0.15	-1.02	0.95	1	1	0.2	2.25	0.00313	0.04	1
	TRIM8	2.55	1.37	0.12	1	1	5.72	2.03	7.51e-06	0.00026	0.28
	SLK	1.22	-1.33	0.06	1	1	1.28	-2.12	6.52e-06	0.000229	0.24
	TRUB1	0.72	-1.21	0.42	1	1	0.71	-2.58	0.000951	0.02	1
	PDZD8	0.18	1.19	0.54	1	1	0.18	-4.25	0.000797	0.01	1
	RAB11FIP2	0.67	-1.27	0.31	1	1	0.79	-2.73	0.00025	0.00545	1
	RP11-498J9.1	50.48	-1.34	0.2	1	1	35.49	-2.68	0.00216	0.03	1
	PTPRE	0.33	1.84	0.000543	0.06	1	0.52	3.1	1.28e-11	1.39e-09	4.7e-07
	ADAM8	1.46	1.34	0.28	1	1	3.05	3.5	7.65e-07	3.51e-05	0.03
	IFITM1	1.95	13.6	0.00803	0.38	1	5.45	21.05	1.93e-05	0.000598	0.71
	IFITM3	8.35	2.72	0.03	0.77	1	26.29	30.05	1.55e-06	6.64e-05	0.06
	TALDO1	24.91	1.32	0.00317	0.21	1	24.7	2.31	0	0	0
	CTSD	27.63	1.38	0.00152	0.12	1	47.62	3.38	0	0	0
	TSPAN32	1.49	-1.72	0.04	0.98	1	1.46	-2.69	0.00156	0.02	1
	RHOG	5.44	1.15	0.33	1	1	8.46	2.13	4.88e-08	2.92e-06	0.00179
	TRIM21	4.52	1.59	0.02	0.66	1	6.61	2.72	2.53e-07	1.31e-05	0.00928
	TRIM5	0.07	-1.35	0.33	1	1	0.17	2.27	0.000534	0.01	1
	TRIM22	0.73	-1.1	0.75	1	1	5.21	6.32	0	0	0
	TAF10	44.25	1.19	0.26	1	1	36.62	2.12	8.82e-05	0.00222	1
	IPO7	1.46	-1.12	0.41	1	1	1.87	-3.54	3.06e-14	4.78e-12	1.12e-09
	MICAL2	0.17	-1.68	0.05	0.98	1	0.17	-3.74	6.85e-05	0.00179	1
	PLEKHA7	0.66	1.48	0.00125	0.11	1	0.78	2.19	1.71e-10	1.59e-08	6.29e-06
	AC124798.5	1.01	-1.3	0.29	1	1	2.15	-16.47	9.24e-11	8.88e-09	3.39e-06
	E2F8	1.71	1.1	0.65	1	1	2.83	-3.17	3.01e-07	1.52e-05	0.01
	PRMT3	0.26	-1	0.98	1	1	0.35	-2.29	0.000142	0.00332	1
	LGR4	1.18	1.37	0.01	0.5	1	0.85	-2.56	1.23e-08	8.22e-07	0.00045
	AC104563.14	334.56	1.89	2.53e-07	8.76e-05	0.00929	227.47	2.15	6.22e-08	3.65e-06	0.00228
	RCN1	2.29	2.12	0.00257	0.18	1	3.93	2.38	3.88e-06	0.000146	0.14
	QSER1	0.68	-1.25	0.17	1	1	1.09	-2.23	2.87e-07	1.47e-05	0.01
	CSTF3	0.56	1.15	0.43	1	1	0.77	-2.64	1e-06	4.46e-05	0.04
	HIPK3	0.52	1.42	0.05	0.98	1	0.64	-2.17	2.49e-05	0.000741	0.91
	NAT10	3.23	-1.21	0.12	1	1	3.01	-2.07	1.83e-07	9.81e-06	0.00672
	PHF21A	0.09	-1.08	0.77	1	1	0.23	2.22	9.92e-05	0.00245	1
	MDK	6.54	-1.01	0.96	1	1	15.04	2.65	4.39e-06	0.000162	0.16
	ACP2	1.35	-1.23	0.51	1	1	2.37	2.59	0.00176	0.03	1
	SPI1	21.27	1.63	2.07e-07	7.45e-05	0.00759	30.94	3.52	0	0	0
	AC090582.9	0	NaN	NaN	NaN	NaN	36.13	4.97	3.98e-08	2.39e-06	0.00146
	SLC39A13	2.29	1.07	0.8	1	1	4.5	2.61	0.000156	0.0036	1
	NUP160	1.49	-1.15	0.29	1	1	2.18	-2.1	1.34e-08	8.92e-07	0.00049
	PTPRJ	0.27	1.9	0.000645	0.07	1	0.66	2.92	2.83e-13	3.93e-11	1.04e-08
	SLC43A1	2.02	-1.47	0.02	0.63	1	1.33	-2	0.00103	0.02	1
	UBE2L6	0.99	1.01	0.96	1	1	1.38	2.12	0.00132	0.02	1
	MS4A4A	0.16	-2.19	0.2	1	1	0.47	-5.96	0.00101	0.02	1
	CCDC86	7.95	-1.11	0.49	1	1	5.11	-2.38	4.47e-05	0.00123	1
	SLC15A3	1.12	3.56	0.00126	0.11	1	2.13	5.84	3.79e-07	1.87e-05	0.01
	TMEM138	6.26	1.47	0.04	0.94	1	10.6	2.99	1.93e-09	1.5e-07	7.07e-05
	FADS3	0.6	1.76	0.14	1	1	0.94	5.74	0.000126	0.00299	1
	TMEM179B	9.96	1.2	0.43	1	1	12.32	2.31	0.000523	0.01	1
	STX5	1.31	1.03	0.89	1	1	1.51	2.01	0.00248	0.04	1
	NUDT22	7.74	1.57	0.06	1	1	6.47	2.49	0.00181	0.03	1
	FKBP2	13.21	1.54	0.02	0.7	1	14.11	2.33	3.49e-05	0.000993	1
	PLCB3	3.34	-1.02	0.91	1	1	3.61	2.14	2.39e-05	0.000714	0.88
	GPR137	5.1	2.02	0.02	0.72	1	5.37	2.68	0.00257	0.04	1
	RASGRP2	14.52	-1.94	1.16e-09	7.09e-07	4.25e-05	9.13	-4.43	0	0	0
	EHD1	3.02	1.49	0.00677	0.34	1	2.8	2.29	6.17e-07	2.92e-05	0.02
	SLC29A2	3.21	-1.64	0.04	0.98	1	1.93	-3.27	0.00166	0.03	1
	LRFN4	3.01	-1.59	0.00958	0.43	1	1.71	-2.55	0.000898	0.02	1
	POLD4	11.86	1.79	0.03	0.86	1	18.24	2.35	0.000458	0.00906	1
	UNC93B1	12.93	1.1	0.42	1	1	19.82	2.33	4.57e-14	6.96e-12	1.68e-09
	LRP5	0.49	-1.55	0.00672	0.34	1	0.58	-2.08	7.87e-06	0.000271	0.29
	CPT1A	0.73	-1.43	0.03	0.76	1	1.09	-2.19	4.64e-07	2.24e-05	0.02
	C11orf51	10	-1.02	0.91	1	1	9	2.58	0.000565	0.01	1
	STARD10	0.13	4.82	0.04	0.92	1	0.43	3.47	0.001	0.02	1
	P2RY2	12.09	-1.87	4.27e-08	2.04e-05	0.00157	9.95	-3.54	0	0	0
	NEU3	0.39	1.26	0.56	1	1	0.68	-4.8	0.00163	0.03	1
	ARRB1	0.32	1.6	0.06	1	1	0.43	2.93	3.03e-05	0.000882	1
	C11orf82	1.88	-1.6	0.02	0.69	1	1.98	-2.78	6.57e-05	0.00172	1
	AP003035.2-1	4138.3	1.17	0.07	1	1	1507.82	2.22	7.77e-16	1.49e-13	2.85e-11
	AMOTL1	0.39	-1.19	0.34	1	1	0.46	-2.3	4.12e-05	0.00114	1
	BIRC3	0.48	9.1	0.00258	0.18	1	1.19	44.48	7.9e-05	0.00203	1
	KDELC2	1.74	1	1	1	1	1.58	-2.11	0.000499	0.00971	1
	FXYD6	0.13	3.28	0.07	1	1	0.36	9.56	0.000206	0.00462	1
	IL10RA	0.61	4.44	0.00757	0.37	1	3.27	19.92	1.77e-10	1.62e-08	6.49e-06
	DDX6	1.6	-1.3	0.09	1	1	1.49	-2.35	5.51e-06	0.000198	0.2
	OAF	8.74	-1.6	8.58e-05	0.01	1	7.55	-5.22	0	0	0
	GRAMD1B	0.51	-1.3	0.14	1	1	0.46	-2.55	2.22e-05	0.000672	0.82
	SLC37A2	0.28	4.57	0.02	0.6	1	0.77	10.07	1.38e-05	0.000441	0.51
	ST14	1.02	-1.04	0.81	1	1	0.62	2.16	0.00239	0.04	1
	CACNA2D4	0.22	1.36	0.2	1	1	0.56	2.63	4.36e-08	2.61e-06	0.0016
	FKBP4	11.65	-1.08	0.53	1	1	9.33	-2.1	4.28e-06	0.000159	0.16
	CD9	0.12	-1.23	0.67	1	1	1.17	4.55	5.31e-10	4.47e-08	1.95e-05
	IFFO1	3.55	-1.03	0.83	1	1	7.66	2.22	5.58e-09	4.02e-07	0.000205
	PTMS	9.9	1.46	0.04	0.93	1	8.63	2.4	0.000234	0.00513	1
	GNB3	1.94	1.14	0.67	1	1	3.5	2.59	0.00104	0.02	1
	ENO2	0.33	-2.85	0.19	1	1	1.39	3.75	0.00275	0.04	1
	CLSTN3	0.29	1.24	0.58	1	1	0.68	3.09	0.000978	0.02	1
	C3AR1	0.7	89.94	0.11	1	1	4.02	5.53	3.5e-07	1.75e-05	0.01
	AC009533.10-1	0.87	-1.04	0.88	1	1	1.46	-2.47	0.000405	0.00813	1
	CLEC12A	0.17	-2.24	0.08	1	1	0.53	-5.69	1.2e-05	0.000391	0.44
	GABARAPL3	0.8	1.35	0.46	1	1	2.56	3	0.000237	0.0052	1
	APOLD1	0.22	3.12	0.00441	0.25	1	0.74	2.29	3.02e-05	0.000881	1
	PTPRO	0.02	1.19	0.68	1	1	0.08	9.35	3.4e-06	0.000131	0.12
	AC112777.7	1298.1	1.68	3.71e-06	0.000872	0.14	525.55	2.94	1.74e-10	1.6e-08	6.38e-06
	BCAT1	0.32	-1.23	0.25	1	1	0.61	-2.34	3.03e-07	1.53e-05	0.01
	TM7SF3	0.64	-1.2	0.45	1	1	1.14	-2.59	1.24e-05	0.000403	0.45
	MED21	2.15	1.12	0.69	1	1	4.42	-2.16	0.00306	0.04	1
	FAM60A	1.24	1.01	0.94	1	1	1.33	-2.52	1.74e-06	7.43e-05	0.06
	AC023050.36-2	52.99	-1.06	0.8	1	1	67.91	2.38	0.00144	0.02	1
	MUC19	0.35	-3.69	0.01	0.46	1	0.44	-5.51	0.00178	0.03	1
	GLT8D3	0.45	-1.07	0.78	1	1	1.02	-2.1	3.46e-05	0.000986	1
	SLC38A1	1.03	-1.19	0.21	1	1	1.22	-2.28	4.98e-08	2.97e-06	0.00183
	SLC48A1	2.8	1.33	0.26	1	1	4.67	2.04	0.000681	0.01	1
	HDAC7	0.62	1.47	0.14	1	1	0.86	2.53	0.000409	0.00821	1
	CCDC65	1.04	-1.18	0.47	1	1	2.03	2.16	3.17e-05	0.000918	1
	WNT10B	1.44	4.44	0.00757	0.37	1	6.39	7.02	3.78e-09	2.81e-07	0.000139
	PRPF40B	0.61	-11.69	0.000689	0.07	1	1.68	4.55	4.93e-07	2.37e-05	0.02
	FMNL3	0.16	6.84	0.00186	0.14	1	0.59	2.57	7.78e-05	0.00201	1
	LARP4	0.93	1.14	0.37	1	1	1.51	-2.1	1.77e-07	9.54e-06	0.00651
	ITGB7	0.19	1.98	0.33	1	1	2.13	3.87	3.23e-06	0.000126	0.12
	PFDN5	32.08	1.03	0.79	1	1	51.36	2.27	4.87e-12	5.62e-10	1.79e-07
	ZNF385A	0.98	1.25	0.39	1	1	2.43	2.47	3.28e-06	0.000128	0.12
	PDE1B	0.17	1.12	0.81	1	1	0.78	2.97	0.00052	0.01	1
	PHC1B	4.63	-1.01	0.97	1	1	19.44	2.19	1.05e-07	5.94e-06	0.00384
	MMP19	0.07	1.01	0.99	1	1	2.94	8.94	5.61e-06	0.000201	0.21
	CDK2	14.4	-1.21	0.17	1	1	17.09	-2.21	1.61e-07	8.73e-06	0.0059
	RAB5B	6.42	-1.92	8.76e-07	0.000257	0.03	8.94	-2.25	9.11e-11	8.78e-09	3.34e-06
	FAM62A	11.89	-1.54	0.000168	0.02	1	14.12	-2.12	8.83e-11	8.53e-09	3.24e-06
	MYL6	116.15	1.45	0.000143	0.02	1	167.58	2.46	0	0	0
	STAT2	3.06	1.22	0.22	1	1	14.51	3.31	0	0	0
	STAC3	7.06	1.32	0.09	1	1	6.64	2.47	5.48e-06	0.000198	0.2
	ARHGAP9	5.81	1.06	0.67	1	1	7.47	2.39	5.48e-10	4.59e-08	2.01e-05
	TSPAN31	3.52	1.17	0.64	1	1	9.72	4.29	2.85e-06	0.000113	0.1
	XRCC6BP1	1.97	-1.56	0.06	1	1	2.62	-2.68	7.81e-05	0.00202	1
	XPOT	2.6	-1.32	0.03	0.84	1	4.25	-2.33	1.65e-11	1.77e-09	6.05e-07
	MSRB3	0.3	-1.62	0.00606	0.32	1	0.49	-4.64	1.17e-14	1.92e-12	4.28e-10
	MDM1	0.55	1.04	0.89	1	1	1.05	-2.01	0.00291	0.04	1
	CPSF6	4.24	1.03	0.82	1	1	5.82	-2.06	6.28e-09	4.48e-07	0.00023
	YEATS4	1.23	-1.24	0.26	1	1	1.27	-2.33	0.000512	0.00993	1
	PHLDA1	0.16	1.91	0.58	1	1	2.19	9.22	0.000267	0.00573	1
	E2F7	0.37	-1.13	0.67	1	1	0.91	-2.97	2.61e-05	0.000773	0.96
	C12orf29	2.81	1.26	0.21	1	1	3.39	-3.04	6.4e-07	3.02e-05	0.02
	DUSP6	10.28	1.45	0.04	0.95	1	27.62	3.18	1.98e-14	3.18e-12	7.25e-10
	CCDC41	0.14	1.04	0.89	1	1	0.28	-2.13	0.000358	0.00732	1
	HAL	0.76	-2.57	0.00639	0.33	1	1.39	-9.55	2.95e-07	1.5e-05	0.01
	UTP20	0.45	1.01	0.95	1	1	0.69	-2.82	1.86e-08	1.2e-06	0.000682
	AC084398.25-3	0.39	2.93	0.00239	0.17	1	0.52	3.31	0.000175	0.00401	1
	NT5DC3	0.25	-1.09	0.76	1	1	0.38	-3.97	5.31e-05	0.00143	1
	CHST11	0.16	1.27	0.17	1	1	0.34	2.12	2.39e-07	1.25e-05	0.00878
	UNG	8.04	1.2	0.16	1	1	9.32	-2.89	2.48e-12	2.99e-10	9.1e-08
	ACACB	0.11	-1.62	0.14	1	1	0.3	-2.1	0.00185	0.03	1
	GLTPP1	0.49	1.35	0.34	1	1	0.78	2.64	0.00132	0.02	1
	C12orf24	0.68	1.09	0.78	1	1	1.33	-2.43	0.00137	0.02	1
	PPTC7	0.55	-1.71	0.04	0.91	1	0.68	-2.77	0.000196	0.00442	1
	SH2B3	1.54	1.33	0.06	1	1	2.56	2.3	4.03e-09	2.98e-07	0.000148
	OAS1	0.35	8.15	0.00442	0.25	1	5.28	22.61	0	0	0
	ACADS	1.45	1.04	0.89	1	1	2.1	2.28	0.00167	0.03	1
	OASL	0.14	4.61	0.14	1	1	1.82	10.01	2.24e-08	1.42e-06	0.000821
	P2RX4	1.66	2.07	0.000614	0.06	1	3.28	3.57	6.58e-12	7.45e-10	2.41e-07
	CAMKK2	1.27	-1.63	0.0016	0.13	1	2.25	-2.04	1.31e-07	7.28e-06	0.00482
	KNTC1	0.51	-1.03	0.85	1	1	0.95	-2.6	6.33e-09	4.5e-07	0.000232
	AC145423.8	2.36	-1.25	0.41	1	1	3.28	2.25	0.00275	0.04	1
	ATP6V0A2	0.7	1.06	0.76	1	1	1.07	-2.12	0.000149	0.00347	1
	UBC	331.84	1.21	0.03	0.77	1	346.62	2.24	0	0	0
	AC079949.45	1014.34	1.15	0.14	1	1	419.12	2.23	3.76e-12	4.38e-10	1.38e-07
	FBRSL1	5.91	-1.51	0.00615	0.32	1	4.55	-3.82	1.45e-09	1.15e-07	5.32e-05
	IFT88	0.11	1.31	0.39	1	1	0.22	2.6	0.000631	0.01	1
	XPO4	0.62	-1.3	0.08	1	1	1.16	-2.38	2.41e-10	2.14e-08	8.83e-06
	SACS	0.67	1.19	0.29	1	1	1.39	-3.05	2.02e-12	2.5e-10	7.4e-08
	RP11-309I15.2	13.24	-1.14	0.6	1	1	13.49	-3.07	0.00059	0.01	1
	AL354798.13	0.01	-8.91	0.46	1	1	0.25	8.56	0.00358	0.05	1
	SLC7A1	1.59	-1.23	0.09	1	1	1.97	-2.68	1.83e-13	2.6e-11	6.71e-09
	RFC3	5.48	-1	0.98	1	1	5.89	-2.8	3.31e-11	3.4e-09	1.22e-06
	NHLRC3	2.31	-1.14	0.58	1	1	5.05	-2.14	4.18e-05	0.00116	1
	SLC25A15	0.7	-1.72	0.1	1	1	0.85	-5.25	0.000269	0.00577	1
	EPSTI1	0.09	146.53	0.08	1	1	0.87	36.5	2.66e-15	4.68e-13	9.78e-11
	AL512506.8-2	0.1	1.88	0.06	1	1	0.44	4.04	6.23e-11	6.21e-09	2.29e-06
	AL627107.32	3.44	-1.12	0.72	1	1	8.04	2.16	0.00239	0.04	1
	SLC25A30	1.13	-1.36	0.2	1	1	1.93	-2.45	2.12e-05	0.000647	0.78
	AL138686.14	37.08	1.19	0.57	1	1	54.01	2.68	0.00257	0.04	1
	RP11-278A16.1	33.1	1.38	0.21	1	1	34.45	2.37	0.00274	0.04	1
	SETDB2	0.74	1.04	0.83	1	1	1.45	-2.19	8.21e-06	0.000281	0.3
	PHF11	0.56	2.27	0.01	0.47	1	2.42	3.2	6.78e-11	6.67e-09	2.49e-06
	AC001226.1	12.41	-1.08	0.59	1	1	14.89	-2.33	2.86e-07	1.46e-05	0.01
	SLAIN1	0.3	-1.75	0.06	1	1	0.84	-4.86	2.71e-10	2.41e-08	9.95e-06
	EDNRB	0.02	9.09	0.46	1	1	0.45	19.94	0.00214	0.03	1
	ABCC4	0.16	-1.37	0.08	1	1	0.2	-2.57	2.09e-06	8.69e-05	0.08
	IPO5	5.31	-1.11	0.3	1	1	6.99	-2.38	0	0	0
	TNFSF13B	0.41	1.32	0.36	1	1	1.34	4.71	4.31e-10	3.7e-08	1.58e-05
	RP11-365P13.2	13.1	-1.25	0.24	1	1	17.3	-2.52	6.81e-06	0.000237	0.25
	AL589743.4-2	0.83	1.54	0.08	1	1	1.21	-2.62	9.5e-05	0.00236	1
	FAM158A	3.73	-1.25	0.54	1	1	4.89	3.75	0.00275	0.04	1
	REC8	1.6	2.38	0.02	0.69	1	6.26	5.13	8.12e-11	7.86e-09	2.98e-06
	IPO4	15.34	-1.45	0.00328	0.21	1	9.45	-2.64	2.11e-08	1.34e-06	0.000773
	CIDEB	4.88	-1.14	0.55	1	1	8.57	-2.57	4.14e-06	0.000154	0.15
	HECTD1	0.99	-1.13	0.36	1	1	1.56	-2.01	3.26e-08	1.98e-06	0.00119
	C14orf106	1.97	-1.33	0.04	0.9	1	3.49	-2.71	6.11e-14	9.15e-12	2.24e-09
	GNPNAT1	1.69	-1.3	0.27	1	1	2.31	-2.24	0.000976	0.02	1
	SOCS4	1.27	1.07	0.77	1	1	2.2	-2.05	0.000291	0.00618	1
	LGALS3	0.63	2.01	0.08	1	1	2.9	4.86	7.55e-09	5.29e-07	0.000277
	C14orf37	0.09	1.05	0.87	1	1	0.17	2.3	0.00275	0.04	1
	AL049873.3-1	365.61	1.43	0.0039	0.24	1	446.25	2.1	1.95e-09	1.52e-07	7.17e-05
	MTHFD1	2	-1.22	0.09	1	1	1.52	-2.81	6.71e-11	6.64e-09	2.46e-06
	AL355076.5-1	21.4	-1.5	0.04	0.91	1	13.78	-2.39	0.00256	0.04	1
	KIAA0247	0.25	1.91	0.02	0.57	1	0.39	2.39	0.000212	0.00473	1
	FOS	2.42	2.66	0.05	0.98	1	8.6	4.62	3.2e-06	0.000125	0.12
	AL163171.4	90.43	1.08	0.69	1	1	106.11	2.09	0.00164	0.03	1
	AL163011.3	408.51	1.84	5.86e-05	0.00884	1	197.54	3.77	5.02e-07	2.4e-05	0.02
	GPR68	0.14	5.51	0.1	1	1	1.99	28.25	1.37e-08	9.12e-07	0.000503
	IFI27	0.09	-8.91	0.46	1	1	2.24	24.66	0.000955	0.02	1
	IFI27L2	2.24	-2.57	0.16	1	1	7.25	3.41	0.00339	0.05	1
	AL117190.6-2	0.55	-1.46	0.18	1	1	3.03	-10.71	0	0	0
	AL117190.6-1	0.22	-103.91	0.1	1	1	2.46	6.18	2.44e-15	4.35e-13	8.96e-11
	CKB	4.86	1.12	0.69	1	1	21.82	17.66	8.1e-15	1.36e-12	2.97e-10
	GPR132	1.12	2.07	0.02	0.69	1	3.27	4.9	1.33e-10	1.25e-08	4.87e-06
	CYFIP1	0.56	1.06	0.72	1	1	1.05	2.2	2.13e-08	1.36e-06	0.000782
	WHAMML1	1.82	-1.72	0.02	0.62	1	2.51	-2.02	0.000274	0.00586	1
	GOLGA9P	13.68	-1.86	2.16e-07	7.62e-05	0.00793	19.64	-2.16	6.65e-12	7.51e-10	2.44e-07
	ATP10A	0.11	1.22	0.45	1	1	0.16	4.37	4.03e-06	0.000151	0.15
	AC135983.4-4	5.55	-1.22	0.4	1	1	9.36	-26.55	2.45e-08	1.54e-06	0.000899
	AC123768.8-3	2.82	-2.69	0.00225	0.16	1	4.26	-7.2	4.71e-07	2.27e-05	0.02
	ZNF770	4.36	-1.32	0.13	1	1	5.48	-3.21	9.57e-08	5.48e-06	0.00351
	AC019016.7	1.74	-1.25	0.36	1	1	2.99	-2	0.00103	0.02	1
	THBS1	0.17	2.31	0.23	1	1	0.75	29.38	0.000473	0.00931	1
	BMF	0.64	2.61	0.01	0.53	1	3.99	8.2	0	0	0
	DLL4	2.07	316.3	0.04	0.95	1	1.64	29.38	0.000473	0.00931	1
	MGA	0.53	1.06	0.72	1	1	0.84	-2	6.3e-06	0.000222	0.23
	B2M	68.51	1.53	4.74e-07	0.000149	0.02	127.54	2.15	0	0	0
	SORD	2.23	-1.59	0.000504	0.05	1	1.83	-2.44	2.81e-08	1.73e-06	0.00103
	SLC27A2	0.84	-1.81	0.00245	0.17	1	0.83	-2.85	4.35e-06	0.000161	0.16
	ANXA2	1.42	1.68	0.00103	0.09	1	3.53	4.7	0	0	0
	LACTB	2.21	1.66	0.00811	0.38	1	5.66	4.38	0	0	0
	DAPK2	0.0037	9.09	0.46	1	1	0.08	5.7	0.00155	0.02	1
	PLEKHQ1	2.35	1.5	0.01	0.52	1	3.43	3.62	4.54e-13	6.13e-11	1.67e-08
	ANKDD1A	1.01	1.66	0.00667	0.34	1	3.12	2.65	7.44e-13	9.68e-11	2.73e-08
	DPP8	0.44	1.53	0.07	1	1	0.71	-2.04	0.000242	0.00528	1
	FEM1B	1.56	-1.31	0.32	1	1	1.6	-2.81	0.00176	0.03	1
	CD276	1.89	1.32	0.09	1	1	3.12	3.42	5.88e-13	7.78e-11	2.16e-08
	PML	1.18	-1.13	0.44	1	1	2.33	2.48	1.39e-10	1.31e-08	5.1e-06
	C15orf39	4.34	1.07	0.67	1	1	7.73	2.02	1.03e-06	4.56e-05	0.04
	AEN	6.93	-1.01	0.95	1	1	5.92	-2.19	1.37e-05	0.00044	0.5
	ANPEP	4.68	1.22	0.09	1	1	10.01	3.3	0	0	0
	ZNF710	0.51	1.58	0.02	0.68	1	0.94	2.61	3.25e-08	1.98e-06	0.00119
	IGF1R	0.11	1.19	0.37	1	1	0.15	-2.29	5.68e-05	0.00151	1
	WASH4P	13.71	1.13	0.4	1	1	23.06	3.58	2.22e-16	4.5e-14	8.15e-12
	NME3	12.23	1.11	0.7	1	1	12.93	3.35	0.000896	0.02	1
	C16orf73	2.35	-1.41	0.01	0.49	1	3.51	-4.98	0	0	0
	PKD1	3.81	-1.25	0.04	0.98	1	4.39	-2.02	2.77e-09	2.1e-07	0.000102
	AC009065.8-1	4.5	-1.93	0.00158	0.13	1	7.4	2.22	3.51e-06	0.000135	0.13
	TBC1D24	1.09	-1.14	0.56	1	1	1.3	-2.81	8.83e-05	0.00222	1
	FLYWCH2	1.4	-1.06	0.81	1	1	1.49	2.37	0.00274	0.04	1
	TFAP4	2.41	1.21	0.32	1	1	2.17	-2.99	7.51e-05	0.00195	1
	AC009171.3	5.68	-1.15	0.37	1	1	8.78	-2.28	1.29e-07	7.16e-06	0.00472
	CPPED1	0.11	1.65	0.11	1	1	0.21	2.46	0.000765	0.01	1
	ABCC1	0.32	1.5	0.01	0.52	1	0.75	2.63	1.12e-12	1.43e-10	4.12e-08
	NOMO3	2.3	-1.5	0.00102	0.09	1	1.01	-2.18	1.85e-05	0.000572	0.68
	AC136619.3-1	1.25	-1.2	0.18	1	1	1.91	-3.63	1.11e-16	2.31e-14	4.07e-12
	AC008740.7-1	0.68	1.27	0.3	1	1	3.95	-3.18	0	0	0
	IL4R	1.39	1.98	4.31e-05	0.0069	1	2.2	2.86	5.39e-12	6.18e-10	1.98e-07
	IL21R	0.18	8.15	0.00442	0.25	1	0.19	9.06	0.00271	0.04	1
	AC138894.2-3	10.22	-1	1	1	1	52.87	3.04	0	0	0
	SULT1A2	0.4	-4.47	0.02	0.64	1	0.91	4.79	0.00028	0.00597	1
	LAT	2.77	1.01	0.97	1	1	10.25	2.18	1.31e-05	0.000423	0.48
	AC133555.3-2	1.47	1.08	0.75	1	1	2.69	-5.87	1.2e-08	8.09e-07	0.000441
	MVP	1.08	1.05	0.83	1	1	2.03	2.41	3.84e-06	0.000145	0.14
	BOLA2B	15.43	-1.33	0.03	0.76	1	7.03	2.68	1.18e-06	5.18e-05	0.04
	SULT1A3	12.21	-1.57	0.000602	0.06	1	12.12	6.2	0	0	0
	ITGAL	0.74	2.14	0.00154	0.12	1	1.3	3.57	2.31e-10	2.07e-08	8.46e-06
	FBRS	18.78	1.35	0.0056	0.3	1	20.88	2.29	2.12e-13	2.98e-11	7.78e-09
	FBXL19	5.86	1.08	0.53	1	1	4.72	2.13	5.83e-08	3.44e-06	0.00214
	ITGAM	0.07	1.12	0.81	1	1	0.38	9.73	2.65e-07	1.36e-05	0.00971
	ITGAX	0.93	1.74	0.03	0.87	1	3.73	4.12	4.44e-16	8.71e-14	1.63e-11
	SSU_rRNA_5_16	1997.86	1.35	0.000375	0.04	1	756.34	2.83	0	0	0
	AC007599.6-1	547.91	1.4	0.00063	0.06	1	225.92	2.17	1.59e-09	1.25e-07	5.85e-05
	IRX3	79.15	-1.43	0.000709	0.07	1	59.16	-2.81	2.89e-15	5.02e-13	1.06e-10
	MT1E	41.18	1.87	0.000362	0.04	1	28.19	2.15	0.000288	0.00611	1
	MT1F	27.68	1.54	0.03	0.86	1	35.9	3.35	6.17e-08	3.63e-06	0.00226
	KIFC3	0.58	1.8	0.03	0.74	1	2.22	2.87	4.16e-11	4.21e-09	1.53e-06
	MMP15	1.48	1.08	0.69	1	1	1.05	-2.94	0.00102	0.02	1
	SETD6	3.06	-1.64	0.12	1	1	4.47	3.32	0.00026	0.00562	1
	CMTM3	11.7	1.73	5.28e-05	0.00821	1	9.57	2.35	2.76e-08	1.71e-06	0.00101
	CMTM4	0.19	1.59	0.14	1	1	0.26	-2.56	0.00369	0.05	1
	AC044802.7	0.62	1.01	0.98	1	1	1.66	-4.43	0.00296	0.04	1
	FAM65A	2.81	1.1	0.56	1	1	2.6	2.35	2.68e-05	0.000791	0.98
	LCAT	1.22	1.01	0.98	1	1	4.13	3.97	0.000426	0.00851	1
	CIRH1A	3.64	-1.19	0.16	1	1	2.99	-2.17	1.62e-07	8.79e-06	0.00594
	NIP7	36.26	-1.19	0.16	1	1	31.27	-2.07	6.77e-07	3.18e-05	0.02
	PDPR	0.74	-1.22	0.32	1	1	0.74	-2.94	7.32e-05	0.0019	1
	ST3GAL2	1.03	1.91	0.000213	0.03	1	1.53	2.49	8.53e-09	5.95e-07	0.000313
	MTSS1L	8.37	-1.8	3.32e-07	0.000111	0.01	11.82	-2.36	1.14e-14	1.89e-12	4.2e-10
	BCAR1	0.7	1.19	0.46	1	1	0.89	2.4	0.000444	0.00881	1
	OSGIN1	1.07	2.59	0.00466	0.26	1	2.67	18.68	4.58e-10	3.91e-08	1.68e-05
	KIAA0182	4.52	-1.9	1.79e-09	1.04e-06	6.56e-05	4.98	-4.02	0	0	0
	IRF8	22.93	-1.35	0.00117	0.1	1	25.47	-3.11	0	0	0
	MAP1LC3B	3.24	1.4	0.08	1	1	4.62	2.45	2.03e-06	8.49e-05	0.07
	MVD	7.33	-1.19	0.22	1	1	6.2	2.24	2.47e-06	9.99e-05	0.09
	AC138028.1-2	3.79	-1.6	0.12	1	1	3.78	-5.25	0.000269	0.00577	1
	CBFA2T3	0.64	-1.2	0.24	1	1	0.7	-2.61	1.46e-07	8.04e-06	0.00537
	TUBB3	0.37	1.51	0.38	1	1	0.64	7.18	0.00142	0.02	1
	GEMIN4	6.56	1	0.99	1	1	5.56	-2.28	0.00013	0.00308	1
	ABR	0.6	1.33	0.03	0.8	1	0.75	2.09	3.1e-08	1.9e-06	0.00114
	SLC43A2	0.16	1.23	0.59	1	1	1	12.35	1.22e-12	1.55e-10	4.49e-08
	TSR1	7.43	-1.16	0.24	1	1	5.77	-2.16	2.06e-06	8.57e-05	0.08
	KIAA0664	14.39	-1.33	0.00923	0.42	1	9.99	-2.29	5.4e-10	4.53e-08	1.98e-05
	TAX1BP3	3.38	1.6	0.1	1	1	5.86	2.26	0.00104	0.02	1
	MYBBP1A	9.43	-1.71	1.56e-05	0.00301	0.57	6.1	-2.22	1.79e-07	9.61e-06	0.00656
	ARRB2	3.23	1.52	0.06	1	1	5.36	3.58	1.3e-09	1.03e-07	4.76e-05
	SPAG7	3.11	-1.07	0.77	1	1	3.99	2.22	0.00118	0.02	1
	DHX33	0.85	-1.36	0.24	1	1	1.06	-2.46	0.00147	0.02	1
	AC027763.2	0.28	1.88	0.16	1	1	0.75	2.49	0.00353	0.05	1
	RNASEK	27.34	1.16	0.36	1	1	30.24	2.07	3.17e-05	0.000918	1
	C17orf49	15.74	1.68	0.00816	0.38	1	20.41	4.23	2.86e-10	2.52e-08	1.05e-05
	NEURL4	2.67	-1.28	0.21	1	1	3	-2.15	0.00115	0.02	1
	CD68	2.75	-1.53	0.33	1	1	13.49	8.05	2.09e-08	1.33e-06	0.000766
	PFAS	3.57	-1.29	0.09	1	1	2.96	-2.44	2.32e-06	9.45e-05	0.08
	TRPV2	1.32	-1.29	0.28	1	1	1.27	2.25	0.00275	0.04	1
	CCDC144A	0.09	-1.09	0.79	1	1	0.33	-3.11	2.73e-05	0.000804	1
	PLD6	5.61	-2.04	0.00582	0.31	1	5.02	-4.05	4.05e-05	0.00113	1
	AC090774.3	1.6	81.85	0.12	1	1	2.72	8.56	0.00358	0.05	1
	LGALS9	6.51	-1.07	0.58	1	1	11.71	2.96	0	0	0
	FLOT2	10.76	-1.33	0.00994	0.44	1	8.47	-2.14	5.27e-09	3.81e-07	0.000193
	AC104564.11-1	6.48	-1.32	0.14	1	1	5.74	-2.47	0.000405	0.00813	1
	ANKRD13B	0.7	-1.3	0.39	1	1	0.7	-3.85	0.00194	0.03	1
	EVI2A	6.5	1.84	0.02	0.67	1	5.84	3.24	0.000236	0.00518	1
	RFFL	0.27	1.7	0.06	1	1	0.5	2.18	0.000257	0.00559	1
	NLE1	2.18	-1.59	0.01	0.56	1	1.7	-2.77	0.000148	0.00346	1
	SLFN11	2.86	-1.4	0.03	0.87	1	6.58	-3.21	7.77e-16	1.49e-13	2.85e-11
	CCL5	5.48	1.96	0.000378	0.04	1	33.09	6.12	0	0	0
	CCL3	0.54	1.91	0.58	1	1	7.28	9.22	0.000267	0.00573	1
	CCL3L3	1.09	3.71	0.22	1	1	9.25	11.6	4.82e-05	0.00131	1
	CACNB1	0.7	-3.23	0.00193	0.14	1	0.91	-3.35	0.000486	0.00948	1
	CRKRS	0.97	-1.25	0.14	1	1	1.21	-3.04	4.65e-10	3.96e-08	1.71e-05
	THRA	1.4	-1.46	0.05	0.99	1	0.88	-2.37	0.00238	0.04	1
	JUP	0.48	3.01	0.00397	0.24	1	1.47	7.45	2.82e-10	2.49e-08	1.03e-05
	DHX58	0.27	1.5	0.53	1	1	1.77	5.83	3.28e-05	0.000943	1
	PLEKHH3	3.31	1.33	0.22	1	1	3.69	3.44	1.18e-05	0.000387	0.43
	CNTNAP1	0.45	2.99	0.04	0.91	1	0.69	4.01	0.00313	0.04	1
	IFI35	2.02	1.51	0.18	1	1	8.59	13.44	1.03e-14	1.71e-12	3.79e-10
	TMEM106A	1.4	1.76	0.14	1	1	2.8	2.96	0.000781	0.01	1
	TMEM101	7.61	-1.09	0.72	1	1	11.25	2.1	0.000306	0.00645	1
	FMNL1	3.39	1.15	0.31	1	1	10.1	2.63	0	0	0
	AC068152.11-2	3.86	1.06	0.86	1	1	9.63	-2.35	0.00222	0.03	1
	SNX11	2.61	1.34	0.12	1	1	6.62	3.25	7.09e-13	9.26e-11	2.6e-08
	COL1A1	0	NaN	NaN	NaN	NaN	1.02	5.24	0.00011	0.00267	1
	ACSF2	0.1	-1.11	0.83	1	1	0.31	3.06	0.00363	0.05	1
	MBTD1	0.48	-1.69	0.00991	0.44	1	0.72	-2.02	0.000118	0.00283	1
	PCTP	0.98	1.53	0.09	1	1	1.57	2.1	0.000355	0.00728	1
	AKAP1	4.13	-1.61	0.000118	0.02	1	6.49	-6.23	0	0	0
	BZRAP1	1.4	-1.09	0.63	1	1	1.85	-4.54	4.05e-09	2.99e-07	0.000149
	MTMR4	1.55	-1.38	0.08	1	1	2.72	-3.13	1.08e-09	8.65e-08	3.97e-05
	MAP3K3	0.15	-7	0.00159	0.13	1	0.26	7.9	2.07e-05	0.000632	0.76
	TEX2	0.48	-1.31	0.11	1	1	0.61	-2.32	2.04e-06	8.52e-05	0.07
	C17orf60	0.5	-1.34	0.43	1	1	1.6	2.31	0.00116	0.02	1
	RAB37	0.05	1.34	0.59	1	1	0.26	-2.81	0.00246	0.04	1
	TMEM104	0.96	-1.54	0.01	0.47	1	0.87	-2.15	7.95e-05	0.00204	1
	ARMC7	0.91	1.82	0.05	1	1	1.39	2.43	0.00111	0.02	1
	MYO15B_2	10.16	-1.1	0.55	1	1	33.58	2.29	3.17e-12	3.74e-10	1.16e-07
	TRIM65	7.07	1	0.99	1	1	11.28	-2.27	3.1e-07	1.56e-05	0.01
	ZACN	7.04	1.01	0.96	1	1	16.26	2.14	3.53e-05	0.001	1
	FAM100B	5.99	1.2	0.34	1	1	14.37	4.09	7.32e-14	1.08e-11	2.68e-09
	SPHK1	2.57	1.61	0.25	1	1	5.59	4.59	0.000183	0.00415	1
	RHBDF2	0.42	2.1	0.05	0.98	1	0.76	3.39	0.000192	0.00434	1
	KIAA1618	0.09	5.3	0.03	0.77	1	0.51	4.87	1.35e-06	5.86e-05	0.05
	RNF213	0.96	1.23	0.2	1	1	3.83	3.29	0	0	0
	NPTX1	0.37	3.39	0.12	1	1	10.19	40.23	4.44e-16	8.71e-14	1.63e-11
	PYCR1	18.89	-1.31	0.05	1	1	13.19	-2.37	3.03e-06	0.000119	0.11
	FASN	62.57	-1.84	1.71e-12	1.65e-09	6.27e-08	35.2	-3.18	0	0	0
	CCDC57	0.76	1.68	0.000489	0.05	1	1.85	3.84	0	0	0
	SLC16A3	44.39	1.54	5.36e-06	0.0012	0.2	48.92	3.3	0	0	0
	METRNL	0.95	-1.32	0.38	1	1	2.47	6.98	1.52e-08	1.01e-06	0.000559
	SMCHD1	0.57	-1.06	0.69	1	1	1.47	-2.62	3.82e-12	4.44e-10	1.4e-07
	EPB41L3	0.07	3.87	0.001	0.09	1	0.13	3.39	2.22e-05	0.00067	0.81
	ANKRD12	0.39	1.39	0.04	0.98	1	1.04	2.24	3.46e-10	3.03e-08	1.27e-05
	SEH1L	2.03	-1.22	0.16	1	1	3.17	-2.05	2.32e-07	1.22e-05	0.00851
	OSBPL1A	0.14	-1.47	0.09	1	1	0.2	-2.35	5.71e-05	0.00152	1
	DHFR	42.46	1.43	0.07	1	1	37.04	-2.81	0.000203	0.00457	1
	B4GALT6	0.17	-1.1	0.79	1	1	0.49	-3.25	8.25e-05	0.0021	1
	ZNF24	1.52	1.26	0.47	1	1	2	-3.42	0.00174	0.03	1
	SLC39A6	1.7	1.18	0.39	1	1	3.1	-2.04	5.51e-05	0.00147	1
	C18orf32	3.97	1.36	0.24	1	1	4.6	2.3	0.00275	0.04	1
	ATP8B1	0.1	3.18	0.03	0.75	1	0.32	2.34	0.00187	0.03	1
	LMAN1	2.35	-1.54	0.00668	0.34	1	2.62	-4.27	2.77e-12	3.3e-10	1.02e-07
	BCL2	0.4	-1.98	2.38e-05	0.00417	0.87	0.77	-5.12	0	0	0
	SERPINB2	0.32	-6.37	0.00282	0.19	1	1.74	-48.36	3.44e-08	2.09e-06	0.00126
	SERPINB10	0.13	-6.26	0.07	1	1	0.44	-4.43	0.00296	0.04	1
	NFATC1	0.67	1.75	0.000165	0.02	1	0.82	3.2	1.92e-13	2.72e-11	7.04e-09
	PQLC1	0.96	-1.38	0.07	1	1	1.35	-2.38	2.26e-06	9.24e-05	0.08
	C18orf22	2.44	1.28	0.29	1	1	2.77	-2.65	0.000306	0.00644	1
	ABCA7	1.2	-2.15	0.00327	0.21	1	1.01	-2.93	0.00054	0.01	1
	GPX4	58.02	1.45	0.00231	0.16	1	48.9	2.1	5.58e-08	3.3e-06	0.00205
	AC011544.6	23.44	-1.03	0.93	1	1	40.88	2.47	0.0016	0.03	1
	AC004258.1	21.8	1.19	0.21	1	1	11.21	-2.06	0.00072	0.01	1
	PIP5K1C	0.69	1.44	0.04	0.94	1	0.88	2.73	1.08e-07	6.09e-06	0.00395
	APBA3	3.02	2.23	0.00159	0.13	1	3.15	4.42	8.65e-07	3.92e-05	0.03
	MATK	3.04	-1.47	0.01	0.52	1	0.97	-2.48	0.00318	0.04	1
	DAPK3	4.84	1.27	0.14	1	1	5.64	2.55	3.07e-07	1.55e-05	0.01
	SIRT6	6.24	-1.01	0.96	1	1	7.13	2.05	4.52e-05	0.00124	1
	EBI3	1.99	27.98	0.000571	0.06	1	4.54	35.54	4.3e-07	2.1e-05	0.02
	SH3GL1	2.39	-1.11	0.42	1	1	2.58	2.04	7e-07	3.26e-05	0.03
	TICAM1	0.59	2.57	0.04	0.92	1	0.72	5.7	0.00155	0.02	1
	SLC25A23	2.11	-1.71	0.00377	0.23	1	1.73	-2.09	0.000631	0.01	1
	ZNF121	0.54	-1.41	0.35	1	1	0.98	-3.36	0.00124	0.02	1
	C19orf66	1.38	1.42	0.24	1	1	6.97	15	0	0	0
	AC020931.6-2	17.52	-1.16	0.2	1	1	17.04	-3.83	0	0	0
	TYK2	6.66	1.27	0.03	0.86	1	9.97	2.29	4.32e-14	6.6e-12	1.58e-09
	AC024575.6-1	1.56	1.42	0.24	1	1	2.35	3.81	6.24e-05	0.00164	1
	JUNB	28.65	1.31	0.11	1	1	35.9	2.36	1.32e-06	5.74e-05	0.05
	FARSA	33.69	-1.38	0.00097	0.09	1	18.99	-2.38	8.97e-13	1.16e-10	3.29e-08
	NFIX	0.51	-1.24	0.2	1	1	0.44	-2.67	1.1e-05	0.000363	0.4
	CACNA1A	0.1	1.49	0.09	1	1	0.45	2.7	1.61e-12	2.01e-10	5.91e-08
	C19orf53	21.78	1.12	0.41	1	1	16.84	2.04	1.38e-05	0.000443	0.51
	ZSWIM4	0.41	2.09	0.03	0.86	1	1.52	18.92	3.5e-12	4.1e-10	1.28e-07
	IL27RA	2.34	1.85	0.000952	0.09	1	0.9	2.87	0.0016	0.03	1
	AC022098.9-1	77.05	1.65	0.00213	0.16	1	69.05	2.05	5.15e-05	0.00139	1
	CD97	1.53	-1.13	0.51	1	1	3.32	2.72	6.99e-10	5.79e-08	2.57e-05
	GIPC1	1.46	1.17	0.51	1	1	2.04	2.97	2.33e-05	0.000698	0.85
	EMR2	0.25	1.39	0.35	1	1	0.5	2.64	0.00132	0.02	1
	ANKLE1	8.66	-1.41	0.05	1	1	9.49	-2.48	4.07e-06	0.000152	0.15
	FAM125A	4.29	-1.09	0.74	1	1	5.63	2.67	0.000331	0.00685	1
	GLT25D1	27.28	-1.41	0.000127	0.02	1	18.18	-2.02	5.2e-13	6.99e-11	1.91e-08
	JAK3	0.59	2.51	0.02	0.64	1	0.61	6.73	0.00045	0.00891	1
	KIAA1683	0.09	1.49	0.66	1	1	0.56	9.56	0.00207	0.03	1
	JUND	44.88	1.3	0.14	1	1	39.32	2.49	0.000115	0.00278	1
	GDF1	1.55	-1.49	0.04	0.9	1	1	-2.3	0.00282	0.04	1
	LPAR2	16.32	1.26	0.12	1	1	29.94	3.2	1.89e-15	3.43e-13	6.93e-11
	AC078899.1-1	29.69	-1.47	0.03	0.83	1	23.57	-2.71	8.06e-05	0.00206	1
	AC092279.2-2	2981.73	1.2	0.07	1	1	1026.23	2.2	2.29e-07	1.2e-05	0.00841
	DPY19L3	0.34	-1.14	0.57	1	1	0.59	-2.73	6.51e-06	0.000229	0.24
	AD000090.1	1980.74	1.57	7.33e-06	0.00156	0.27	920.59	3.14	1.11e-16	2.31e-14	4.07e-12
	TYROBP	12.36	1.34	0.1	1	1	16.42	2.92	1.98e-08	1.27e-06	0.000725
	ZNF529	0.94	-1.54	0.08	1	1	1.35	-2.38	0.000434	0.00864	1
	ZNF585A	0.34	1.03	0.89	1	1	0.26	4.33	0.000344	0.00709	1
	NFKBIB	7.5	1.9	0.000133	0.02	1	4.77	2.44	3.07e-05	0.000894	1
	ZFP36	18.5	1.22	0.24	1	1	30.85	2.15	1.94e-06	8.17e-05	0.07
	SERTAD1	1.78	-1.31	0.55	1	1	3.7	4.36	0.0016	0.03	1
	RAB4B	1.13	-1.01	0.96	1	1	2.8	3.09	9.08e-08	5.21e-06	0.00333
	AXL	0.05	-1.31	0.73	1	1	2.52	11.61	0	0	0
	B9D2	1.96	1.1	0.72	1	1	2.27	2.39	0.00357	0.05	1
	ZNF234	1.12	1.01	0.97	1	1	1.6	-3.98	0.00144	0.02	1
	PVRL2	1.67	1.03	0.86	1	1	2.33	2.12	2.91e-07	1.49e-05	0.01
	CD3EAP	12.65	-1.33	0.08	1	1	12.84	-2.38	6.8e-06	0.000237	0.25
	EHD2	0.12	-2.25	0.24	1	1	0.59	3.97	0.000426	0.00851	1
	GRIN2D	1.48	1.1	0.49	1	1	2.17	2.53	4.77e-10	4.05e-08	1.75e-05
	TRPM4	1.55	-1.2	0.19	1	1	0.72	2.6	9.25e-05	0.00231	1
	FCGRT	4.97	-1.03	0.82	1	1	12.12	2.19	3.17e-10	2.77e-08	1.16e-05
	RCN3	0.58	1.01	0.97	1	1	2.72	3.75	3.72e-07	1.85e-05	0.01
	AKT1S1	10	1.26	0.09	1	1	19.82	4.39	0	0	0
	TBC1D17	3.04	1.75	0.02	0.61	1	18.37	14.59	0	0	0
	IL4I1	3.64	2280.81	0.00627	0.32	1	15.83	614.74	0	0	0
	ATF5	42.31	-1	0.99	1	1	60.18	2.24	1.25e-13	1.79e-11	4.6e-09
	SHANK1	0.3	-2.23	0.02	0.57	1	0.67	-2.43	0.000366	0.00747	1
	ETFB	2.42	1.3	0.13	1	1	3.28	2.62	6.22e-08	3.65e-06	0.00228
	NKG7	33.16	1.68	0.02	0.71	1	64.67	4.53	8.58e-13	1.11e-10	3.15e-08
	ZNF761	10.25	-1.17	0.42	1	1	12.77	-2.23	0.000127	0.00301	1
	LILRA2	1.85	-1.44	0.15	1	1	1.12	-7.1	0.000264	0.0057	1
	LILRB4	5.5	-1.24	0.22	1	1	12.47	2.69	1.62e-10	1.51e-08	5.93e-06
	FCAR	0.54	138.44	0.08	1	1	1.51	16.35	2.74e-06	0.000109	0.1
	ZNF580	5.9	1.18	0.59	1	1	9.03	2.67	0.00149	0.02	1
	ZNF587	1.35	1.16	0.58	1	1	2.63	-2.36	0.000412	0.00826	1
	CHMP2A	20.72	1.27	0.11	1	1	21.37	2.38	2.36e-07	1.24e-05	0.00866
	AC016629.7-3	1.2	1.16	0.53	1	1	1.39	2.22	0.00132	0.02	1
	SOX12	16.69	-1.76	0.000312	0.04	1	14.64	-2.53	5.01e-07	2.4e-05	0.02
	RBCK1	3.93	1.13	0.35	1	1	6.79	2.09	6e-09	4.3e-07	0.00022
	C20orf55	1.43	2.35	0.00967	0.43	1	2.45	3.73	1.07e-05	0.000356	0.39
	SIRPD	0.57	-1.33	0.37	1	1	1.44	-2.7	0.000181	0.00413	1
	SIRPB1	0.46	1.08	0.76	1	1	1.04	-3.66	5.46e-09	3.94e-07	0.0002
	SIGLEC1	0.23	4.34	0.06	1	1	7.38	33.77	0	0	0
	C20orf27	3.84	-1.32	0.05	1	1	3.14	-2.41	1e-06	4.47e-05	0.04
	SMOX	0.11	-1.13	0.82	1	1	0.41	6.45	0.000149	0.00348	1
	THBD	18.92	1.64	0.00126	0.11	1	67.56	3.21	0	0	0
	ABHD12	0.8	1.15	0.33	1	1	1.71	2.29	6.75e-11	6.66e-09	2.48e-06
	CHMP4B	2.82	1.18	0.19	1	1	3.62	2.46	5.93e-12	6.76e-10	2.18e-07
	AL035458.35	12.24	-1.1	0.66	1	1	22.69	-4.14	2.75e-09	2.08e-07	0.000101
	MAP1LC3A	0.92	1.42	0.29	1	1	2.17	4.01	9.09e-06	0.000307	0.33
	RPL37P1	146.85	1.17	0.39	1	1	135.51	2.04	0.00201	0.03	1
	ROMO1	28.85	1.33	0.1	1	1	19.77	2.41	0.000494	0.00962	1
	SCAND1	11.53	1.08	0.62	1	1	10	2.42	2.33e-06	9.5e-05	0.09
	C20orf118	13.12	1.28	0.02	0.66	1	17.54	2.74	0	0	0
	SRC	0.24	3.99	0.0015	0.12	1	1.01	8.88	8.09e-14	1.18e-11	2.97e-09
	NPM1P19	18.08	1.58	0.18	1	1	26.68	-4.3	0.000319	0.00666	1
	MAFB	1.67	5.3	0.03	0.77	1	23.29	145.47	1.56e-07	8.49e-06	0.00572
	SDC4	0.98	2.77	0.00122	0.1	1	1.95	9.24	2.91e-10	2.55e-08	1.07e-05
	DNTTIP1	3.25	-1.22	0.21	1	1	3.95	2.09	4.63e-06	0.00017	0.17
	NCOA3	0.31	1.75	0.00303	0.2	1	0.85	2.31	8.04e-10	6.57e-08	2.95e-05
	ZNFX1	1.65	1.3	0.09	1	1	3.67	2.16	3.54e-09	2.65e-07	0.00013
	AL137162.25-1	104.36	-2.35	0.000471	0.05	1	77.35	-6.39	2.58e-06	0.000104	0.09
	RBM38	10.74	1.21	0.08	1	1	8.08	-2.31	7.74e-10	6.35e-08	2.84e-05
	CTSZ	4.14	1.31	0.04	0.95	1	9.58	2.93	0	0	0
	PHACTR3	0.5	-1.2	0.13	1	1	0.52	-2.06	5.64e-08	3.33e-06	0.00207
	C20orf197	1.75	-2.04	0.00582	0.31	1	4.88	-2.63	2.02e-08	1.3e-06	0.000743
	SLCO4A1	1.88	-1.33	0.09	1	1	1.38	-4.41	3.79e-07	1.87e-05	0.01
	NTSR1	1.36	-1.63	0.00192	0.14	1	1.23	-2.33	3.33e-06	0.000129	0.12
	OGFR	15.88	1.13	0.29	1	1	28.18	2.5	6.66e-16	1.29e-13	2.44e-11
	TCFL5	2.54	-1.03	0.86	1	1	4.1	-2.16	2.06e-06	8.57e-05	0.08
	SLC17A9	14.66	-1.53	0.000102	0.01	1	8.47	-3.58	3.33e-16	6.71e-14	1.22e-11
	ZBTB46	0.39	1.67	0.03	0.78	1	0.5	2.81	3.03e-06	0.000119	0.11
	URB1	0.93	-1.25	0.13	1	1	0.8	-2.73	1.53e-07	8.39e-06	0.00562
	IL10RB	3.17	1.48	0.00481	0.27	1	4.32	2.16	9.28e-09	6.42e-07	0.00034
	IFNGR2	3.36	1.99	8.05e-07	0.00024	0.03	4.73	2.94	9.99e-16	1.88e-13	3.67e-11
	DONSON	7.35	1.3	0.05	1	1	10.63	2.12	9.32e-09	6.44e-07	0.000342
	MX2	0.66	1.26	0.3	1	1	3.48	6.48	0	0	0
	CSTB	22.48	1.26	0.16	1	1	29.59	2.22	2.2e-06	9.04e-05	0.08
	ICOSLG	3.32	1.13	0.44	1	1	6.48	2.27	6.82e-09	4.84e-07	0.00025
	SLC19A1	3.82	-1.4	0.00375	0.23	1	2.58	-2.12	1.31e-07	7.27e-06	0.00481
	COL6A1	0.82	1.34	0.3	1	1	1.7	15.98	4.19e-09	3.08e-07	0.000154
	COL6A2	0.85	1.92	0.01	0.46	1	1.21	3.77	5.02e-07	2.4e-05	0.02
	USP18	0.62	2.76	0.00434	0.25	1	1.7	15.8	2.08e-10	1.88e-08	7.62e-06
	CDC45L	2.11	1.03	0.83	1	1	2.26	-2.03	4.35e-06	0.000161	0.16
	ZNF74	1.8	-1.41	0.17	1	1	1.25	-2.97	0.00278	0.04	1
	FAM108A6	3.44	2.11	0.06	1	1	4.42	-4.17	0.00205	0.03	1
	GGTLC2	3.95	1.76	0.22	1	1	7.87	5.83	0.000369	0.00753	1
	UPB1	0.13	7.3	0.05	1	1	0.64	5.83	3.28e-05	0.000943	1
	HPS4	1.8	-1.86	0.000493	0.05	1	2.08	-2.62	2.73e-07	1.41e-05	0.01
	DUSP18	0.39	1.34	0.52	1	1	1.07	2.9	0.0028	0.04	1
	TUG1	8.31	-1.18	0.36	1	1	18.01	-4.44	6e-15	1.02e-12	2.2e-10
	PATZ1	3.67	-1.15	0.32	1	1	3.96	-2.29	7.52e-07	3.46e-05	0.03
	TOM1	0.47	1.78	0.04	0.92	1	0.9	2.54	1.53e-05	0.000484	0.56
	HMOX1	0.2	2.44	0.28	1	1	1.25	6.66	0.000111	0.0027	1
	Z79996.2-1	0.87	2.63	0.00522	0.29	1	3.1	5.81	5.83e-13	7.77e-11	2.14e-08
	APOL2	1.5	1.55	0.11	1	1	2.13	3.17	6.9e-05	0.0018	1
	NCF4	9.04	1.44	0.00234	0.17	1	14.4	2.39	2.18e-14	3.47e-12	7.98e-10
	CYTH4	3.95	1.34	0.02	0.64	1	7.08	2.71	0	0	0
	SH3BP1	7.61	1.87	3.23e-06	0.000779	0.12	9.53	3.84	0	0	0
	LGALS1	64.56	1.62	5.55e-06	0.00123	0.2	114.73	3.45	0	0	0
	MICALL1	1.23	1.62	0.01	0.49	1	1.44	2.08	0.000108	0.00264	1
	MEI1	0.09	1.23	0.59	1	1	0.17	3.58	0.000727	0.01	1
	SEPT3	0.96	-1.36	0.25	1	1	0.86	-5.55	0.000155	0.00358	1
	A4GALT	0.09	-40.57	0.2	1	1	0.32	6.16	0.00358	0.05	1
	TTLL12	8.36	-1.44	0.00188	0.14	1	6.06	-2.32	4.17e-09	3.07e-07	0.000153
	WNT7B	0.4	-2.82	0.00129	0.11	1	0.33	-6.45	0.000132	0.00312	1
	PANX2	1.18	2.75	0.02	0.62	1	2.15	8.31	1.21e-05	0.000397	0.45
	PLXNB2	17.37	1.37	0.00134	0.11	1	19.18	2.15	4.65e-14	7.05e-12	1.71e-09
	SCO2	23.77	1.2	0.28	1	1	50.66	4.02	9.99e-16	1.88e-13	3.67e-11
	ODF3B	3.32	12.7	0.01	0.44	1	9.22	13.3	1.61e-05	0.000506	0.59
	CPT1B	6.06	1.53	0.00383	0.23	1	10.59	2.47	1.01e-11	1.11e-09	3.72e-07
	CSF2RA	0.26	-1.04	0.91	1	1	0.42	2.76	0.00335	0.05	1
	DHRSX	0.08	1.55	0.1	1	1	0.14	2.68	6.14e-05	0.00162	1
	GYG2	0.35	-2.14	0.02	0.57	1	0.54	-2.23	0.00307	0.04	1
	RP11-706O15.1	1.13	-1.12	0.61	1	1	1.7	-2.04	0.000535	0.01	1
	RP11-459A10.1	43.05	1.01	0.96	1	1	36.17	2.53	0.00233	0.03	1
	TMSB4X	449.48	1.64	1.87e-08	9.79e-06	0.000685	599.12	2.07	0	0	0
	RP11-142G7.1	103.63	-1.07	0.67	1	1	93.14	2.71	3.7e-07	1.84e-05	0.01
	OFD1	2.47	-1.69	0.000471	0.05	1	2.42	-2.29	5.4e-07	2.57e-05	0.02
	GPM6B	0.11	-1.3	0.34	1	1	0.16	-4.41	2.39e-05	0.000715	0.88
	FANCB	0.24	-1.53	0.33	1	1	0.55	-3.31	0.00234	0.03	1
	MOSPD2	0.48	1.42	0.18	1	1	0.7	-2.44	0.000714	0.01	1
	CXorf15	0.56	-1.09	0.66	1	1	0.81	-2.11	0.000246	0.00536	1
	SCML2	0.26	1.25	0.34	1	1	0.26	-2.64	0.000548	0.01	1
	SAT1	9.5	2.35	0.00161	0.13	1	27.4	4.77	6.22e-15	1.05e-12	2.28e-10
	BX842568.3-1	29.29	-1.36	0.13	1	1	26.71	-2.15	0.00284	0.04	1
	DYNLT3	2.38	2.02	0.00991	0.44	1	3.84	2.77	2.69e-05	0.000793	0.99
	MED14	0.7	-1.06	0.71	1	1	0.92	-2.11	5.27e-06	0.000191	0.19
	TIMP1	12.47	1.24	0.19	1	1	32.5	3.09	1.44e-15	2.67e-13	5.3e-11
	SLC38A5	4.42	-1.41	0.05	1	1	3	-4.89	1e-06	4.47e-05	0.04
	AF196972.1	0.01	9.09	0.46	1	1	0.21	6.5	0.00261	0.04	1
	WDR13	2.41	1.12	0.55	1	1	3.9	2.35	2.13e-06	8.81e-05	0.08
	TFE3	3.51	1.6	0.00776	0.37	1	6.11	2.2	2.53e-07	1.31e-05	0.0093
	XAGE1	11.93	1.45	0.02	0.71	1	10.69	2.03	0.00011	0.00268	1
	XAGE1C	12.83	1.58	0.00485	0.27	1	12.59	2.57	2.37e-07	1.24e-05	0.00871
	XAGE1E	11.03	1.59	0.00714	0.35	1	11.29	2.07	5.33e-05	0.00143	1
	IQSEC2	0.05	1.14	0.8	1	1	0.14	6.21	0.000825	0.01	1
	FAM120C	0.1	1.11	0.75	1	1	0.25	-4.36	1.38e-05	0.000441	0.51
	RP11-1A15.2	14.71	-1.13	0.5	1	1	11.14	-3.51	3.82e-05	0.00107	1
	SPIN4	6.9	-1.26	0.32	1	1	9.75	-2.71	8.06e-05	0.00206	1
	IL2RG	0.37	1.49	0.66	1	1	2.44	5.18	0.00296	0.04	1
	TAF1	0.33	-1.17	0.43	1	1	0.45	-2.48	3.43e-05	0.000981	1
	RP11-108A15.2	13.13	-2.11	0.03	0.81	1	14.4	-3.08	0.00296	0.04	1
	AC004073.1-1	20.31	1.29	0.45	1	1	36.97	2.47	0.00309	0.04	1
	RLIM	1.39	1.39	0.14	1	1	1.66	-2.85	4.1e-05	0.00114	1
	AL442646.14-1	40.82	1.17	0.39	1	1	45.11	-2.01	0.000499	0.00971	1
	Z83818.1	24.93	348.64	0.04	0.92	1	33.51	2.46	0.000765	0.01	1
	PRPS1	3.98	-1.32	0.05	0.98	1	3.81	-2.85	1.76e-09	1.37e-07	6.46e-05
	ATG4A	0.25	1.25	0.44	1	1	0.41	2.52	0.00122	0.02	1
	AL928646.3	1351.79	1.3	0.00352	0.22	1	538.27	2.55	1.11e-16	2.31e-14	4.07e-12
	IL13RA1	0.74	1.35	0.09	1	1	1.67	3.67	1.67e-15	3.06e-13	6.11e-11
	ZBTB33	8.42	-1.26	0.14	1	1	10.88	-2.31	4.63e-07	2.24e-05	0.02
	GLUD2	25.37	-1.04	0.79	1	1	24.86	-2.53	2.51e-06	0.000101	0.09
	RP1-222H5.1	23.59	-1.51	0.03	0.82	1	20.16	-2.5	0.000322	0.0067	1
	AL022162.1	0.33	-1.42	0.24	1	1	1.21	-3.72	1.07e-09	8.61e-08	3.94e-05
	ZDHHC9	0.24	1.14	0.72	1	1	0.49	-3.45	0.00093	0.02	1
	RP6-213H19.1	1.39	-1.3	0.08	1	1	1.53	-2.11	5.27e-06	0.000191	0.19
	ARHGEF6	1.07	-1.56	0.000639	0.06	1	1.26	-2.51	2.96e-11	3.05e-09	1.08e-06
	L29074.1	33.06	2.08	0.03	0.73	1	33.94	2.99	0.00205	0.03	1
	BX322650.2	11.99	1.49	0.12	1	1	12.43	-2.57	0.0013	0.02	1
	ZNF275	1.51	-1.55	0.08	1	1	2.93	-2.51	4.65e-06	0.00017	0.17
	RENBP	1.24	-1.14	0.7	1	1	2.05	2.68	0.00257	0.04	1
	FLNA	52.3	1.96	3.77e-15	5.54e-12	1.39e-10	63.86	2.63	0	0	0
	G6PD	13.17	1.64	9.86e-06	0.00203	0.36	17	2.79	0	0	0
	WASH6P	17.67	1.13	0.37	1	1	29.19	2.28	1.51e-10	1.41e-08	5.53e-06
	SSU_rRNA_5_21	791.42	1.36	0.00102	0.09	1	294.25	3.13	0	0	0
	AC010970.2	534.64	1.23	0.03	0.87	1	263.84	3.08	2.22e-16	4.5e-14	8.15e-12
	CYorf15A	0	NaN	NaN	NaN	NaN	0.49	-5.05	0.00321	0.04	1
	AF347015.1-2	923.96	1.18	0.06	1	1	781.5	2.05	2.66e-15	4.68e-13	9.78e-11
	MT-ND4_1	780.95	1.24	0.01	0.49	1	1383.05	-2.33	0	0	0

## Sheet: A2B2
	Transcripts regulated for A2B2 comparison only (39) (T=2 for absolute fold change)							*ZA1 comparison also shown; transcripts not differentially regulated or insufficient significance
	analysis in CLC Genomics Workbench
		Thp-1 ADP-Heptose vs. Thp-1 mock (A2B2)					Thp-1 + ADP-Heptose vs. Thp-1 mock (ZA1)*
	Name	Max group mean (RPKM)	Fold change	P-value	FDR p-value	Bonferroni	Max group mean (RPKM)	Fold change	P-value	FDR p-value	Bonferroni
	RGS16	4.05	4.7	0.000318	0.04	1	3.55	1.92	0.05	0.38	1
	SLC8A1	0.08	2.41	0.000331	0.04	1	0.02	1.69	0.21	0.99	1
	AC092570.3	0.47	-3.18	2.03e-05	0.00372	0.74	0.8	-1.08	0.64	1	1
	RABL2A	1.56	-4.8	1.77e-05	0.00335	0.65	2.35	1.14	0.48	1	1
	AC018737.9-2	106.53	-2.24	7.07e-06	0.00151	0.26	58.64	-2.03	0.00393	0.05	1
	AC099544.2	98.69	3.98	3.63e-07	0.000118	0.01	75.84	1.66	0.03	0.26	1
	ACSL1	1.09	2.55	5.99e-08	2.71e-05	0.0022	1.53	1.94	2.4e-06	9.74e-05	0.09
	PTGER4	7.24	2.02	1.76e-06	0.000459	0.06	6.13	1.46	0.00842	0.1	1
	RP3-425P12.4	11.78	-14.95	0.000167	0.02	1	20.2	-1.48	0.11	0.67	1
	RP3-375P9.2	50.66	3.52	0.000108	0.01	1	40.18	1.43	0.19	0.95	1
	OGFRL1	10	2.06	5.13e-08	2.41e-05	0.00188	4.26	1.33	0.08	0.51	1
	AC005062.1	95.7	5.01	1.01e-05	0.00206	0.37	192.66	857.09	0.02	0.17	1
	RP11-569G13.1	36.47	-2.14	1.36e-05	0.00266	0.5	18.74	-1.58	0.05	0.38	1
	DENND5A	0.31	2.8	5.01e-05	0.00783	1	0.22	1.06	0.79	1	1
	TNKS1BP1	1.63	-2.39	0.000261	0.03	1	0.83	1.24	0.4	1	1
	ARHGEF17	0.43	-2.95	0.000368	0.04	1	0.2	-1.73	0.13	0.75	1
	GAB2	0.16	2.76	0.000178	0.02	1	0.16	1.51	0.07	0.49	1
	AP001781.5-2	64.25	3.24	1.03e-05	0.00208	0.38	54.51	1.71	0.02	0.21	1
	AL161668.6-1	2.64	2.3	2.53e-05	0.00433	0.93	4.21	1.91	2.72e-05	0.000802	1
	C14orf159	0.38	-2.31	0.000109	0.01	1	0.32	-1.44	0.1	0.64	1
	GANC	0.58	-2.34	4.77e-05	0.00754	1	0.67	-1.92	0.000541	0.01	1
	hsa-mir-1282	188.62	6.13	6.09e-05	0.00908	1	187.97	2.18	0.01	0.13	1
	DMXL2	0.47	2.45	7.02e-08	3.1e-05	0.00258	1.04	1.45	0.00108	0.02	1
	CTSH	3.13	2.47	2.15e-07	7.62e-05	0.00789	2	1.72	0.0036	0.05	1
	RRN3	0.56	6.13	6.09e-05	0.00908	1	0.72	1.13	0.6	1	1
	AC126755.3-1	1.39	2.95	1.86e-05	0.00344	0.68	0.38	2.58	0.02	0.2	1
	EIF3CL	1.23	-13.93	4.85e-07	0.000151	0.02	2.64	-944.84	0.02	0.16	1
	AC009113.8-3	22.49	-2.16	7.08e-07	0.000217	0.03	11.53	-1.92	0.000975	0.02	1
	AC138710.5-1	112.82	-9.14	1.42e-12	1.41e-09	5.22e-08	60.27	-454.02	0.03	0.27	1
	MYO18A	1.88	-2.9	1.11e-16	1.94e-13	4.07e-12	1.35	-1.77	8.01e-06	0.000275	0.29
	KCNH6	0.24	2.66	3.37e-06	0.000798	0.12	0.31	1.17	0.31	1	1
	PRTN3	347.88	-2.03	0	0	0	282.33	-1.36	0.000193	0.00436	1
	ICAM1	3.48	50.04	2.63e-08	1.3e-05	0.000964	7.73	1984.34	0.00723	0.09	1
	HSH2D	0.25	-2.32	3.88e-05	0.00635	1	0.5	-1.95	8.58e-06	0.000291	0.31
	SNX26	3.77	-2.08	0.000177	0.02	1	3.45	-1.55	0.02	0.2	1
	RIMBP3B	3.29	-4.87	0.000215	0.03	1	2.34	-1.31	0.42	1	1
	PI1KAP2	0.94	-2.42	0.000209	0.03	1	0.75	-1.91	0.00877	0.1	1
	TPST2	0.7	2.15	9.76e-05	0.01	1	0.87	1.85	0.000323	0.00671	1
	BIK	1.71	-3.26	3.82e-05	0.00629	1	0.95	-2.52	0.00739	0.09	1
