# Supplementary material for: Contribution of Heptose Metabolites and the cag Pathogenicity Island to the Activation of Monocytes/Macrophages by Helicobacter pylori
Source: Front Immunol. 2021 May 19;12:632154. doi: 10.3389/fimmu.2021.632154 (PMC8174060; doi:10.3389/fimmu.2021.632154)
Supplement: Supplementary file 2 [file DataSheet_2.xlsx]

## Sheet: NO_NQ_ZA1
	Overlapping regulated transcripts for comparisons NO, NQ, and ZA1 (322) (T=2 for absolute fold change)
	analyzed in CLC Genomics Workbench											transcripts overlapping but regulated in different direction
		Thp-1 + N6 wt vs. Thp-1 mock (NO)					Thp-1 + N6 858 vs. Thp-1 mock (NQ)					Thp-1 + ADP-Heptose vs. Thp-1 mock (ZA1)
	Name	Max group mean (RPKM)	Fold change	P-value	FDR p-value	Bonferroni	Max group mean (RPKM)	Fold change	P-value	FDR p-value	Bonferroni	Max group mean (RPKM)	Fold change	P-value	FDR p-value	Bonferroni
	ISG15	185.55	7.91	0	0	0	144.53	6.14	0	0	0	111.89	39.38	0	0	0
	AGRN	3	4.51	0	0	0	2.13	3.2	1.94e-10	3.68e-08	7.11e-06	2.35	4.16	5.8e-14	8.75e-12	2.13e-09
	TCEB3	7.11	5.09	0	0	0	5.15	3.67	1.28e-12	3.36e-10	4.71e-08	4.44	2.6	4.62e-08	2.76e-06	0.00169
	SYTL1	5.35	-3.43	3.54e-09	2.79e-07	0.00013	5.35	-2.16	2.06e-05	0.00147	0.76	5.73	-2.98	1.79e-08	1.16e-06	0.000658
	FGR	3.51	2.71	5.01e-09	3.88e-07	0.000184	2.9	2.22	4.6e-06	0.000384	0.17	2.39	4.92	5.06e-11	5.07e-09	1.86e-06
	IFI6	63.12	7.24	0	0	0	46.71	5.34	0	0	0	38.61	34.82	0	0	0
	C1orf38	5	7.22	3.77e-15	5.75e-13	1.39e-10	3.49	5.01	3.99e-10	7.29e-08	1.47e-05	3.66	8.86	2.44e-11	2.55e-09	8.94e-07
	RNF19B	3.11	4.89	9.99e-16	1.63e-13	3.67e-11	2.23	3.49	8.03e-10	1.37e-07	2.95e-05	2.01	3.27	1.1e-08	7.51e-07	0.000405
	ZC3H12A	7.05	10.83	1.89e-15	2.93e-13	6.93e-11	7.09	10.84	1.89e-15	6.72e-13	6.93e-11	2.35	2.64	0.00132	0.02	1
	AL035411.28-2	123.02	-2.95	1.87e-06	9.26e-05	0.07	123.02	-2.59	1.21e-05	0.000913	0.44	164.81	-2.73	2.76e-07	1.42e-05	0.01
	JUN	31.66	20.69	0	0	0	9.53	6.21	1.29e-07	1.57e-05	0.00473	7.1	5.15	7.2e-06	0.00025	0.26
	IFI44L	2.44	21.95	4.07e-11	4.07e-09	1.49e-06	1.02	9.13	4.42e-06	0.00037	0.16	1.12	16.69	2.28e-06	9.32e-05	0.08
	IFI44	7.11	18.69	0	0	0	3.28	8.59	2.39e-10	4.42e-08	8.79e-06	3.35	46.54	4.9e-08	2.92e-06	0.0018
	GBP2	2.49	13.26	2.22e-10	2.02e-08	8.15e-06	1.46	7.76	8.94e-07	8.79e-05	0.03	2.69	11.3	3.61e-11	3.67e-09	1.33e-06
	GBP5	2.27	18.36	9.62e-07	5.05e-05	0.04	1.44	11.58	4.86e-05	0.00316	1	2.17	9.04	6.96e-07	3.25e-05	0.03
	F3	4.07	3.98	3.5e-09	2.77e-07	0.000128	4.38	4.27	4.29e-10	7.76e-08	1.57e-05	3.63	3.73	2.77e-07	1.42e-05	0.01
	CD53	1.71	2.35	3.2e-05	0.00119	1	1.51	2.07	0.000542	0.03	1	2.54	3.2	1.05e-09	8.43e-08	3.85e-05
	PTPN22	0.59	-4.19	3.54e-06	0.000162	0.13	0.59	-3.14	4.56e-05	0.00301	1	0.44	-2.76	0.00087	0.02	1
	RP11-343L14.2	40.85	2.86	3.27e-09	2.6e-07	0.00012	35.69	2.49	4.26e-07	4.59e-05	0.02	61.43	3.17	1.33e-13	1.89e-11	4.86e-09
	PLEKHO1	7.41	11.27	1.11e-16	2.01e-14	4.07e-12	4.91	7.44	7.78e-11	1.6e-08	2.86e-06	6.53	12.71	2.89e-15	5.02e-13	1.06e-10
	RAB13	15.14	5.36	7.63e-14	1.01e-11	2.8e-09	13.1	4.62	1.61e-11	3.61e-09	5.89e-07	26.56	12.17	0	0	0
	RIT1	20.09	6.9	0	0	0	11.88	4.07	0	0	0	11.9	3.8	0	0	0
	SEMA4A	3.17	4	7.36e-14	9.82e-12	2.7e-09	1.68	2.12	0.000159	0.00888	1	2.52	3.43	1.75e-10	1.61e-08	6.41e-06
	IFI16	2.15	6.23	0	0	0	1.61	4.64	2.55e-15	9.01e-13	9.37e-11	1.32	5.37	2.89e-14	4.53e-12	1.06e-09
	SLAMF8	3.16	22.43	1.43e-07	8.77e-06	0.00525	2.69	19.05	6.82e-07	7.05e-05	0.03	3.37	67.13	1.12e-05	0.000369	0.41
	IER5	28.68	5.19	3.7e-12	4.04e-10	1.36e-07	19.29	3.48	1.88e-06	0.000172	0.07	18.35	2.37	0.000295	0.00624	1
	NCF2	2.25	6.02	7.77e-16	1.28e-13	2.85e-11	1.6	4.27	2.21e-10	4.13e-08	8.09e-06	1.18	4.75	5.07e-08	3.02e-06	0.00186
	RGL1	0.22	18.47	1.22e-13	1.59e-11	4.48e-09	0.1	8.5	2.49e-07	2.8e-05	0.00914	0.05	28.43	0.000541	0.01	1
	BTG2	66.37	30.53	0	0	0	40.49	18.56	0	0	0	24.38	10.19	0	0	0
	IKBKE	2.99	3.76	2.78e-12	3.08e-10	1.02e-07	2.96	3.72	4.68e-12	1.11e-09	1.72e-07	2.97	3.86	1.56e-12	1.96e-10	5.73e-08
	C1orf147	7.81	4.8	2.52e-10	2.27e-08	9.24e-06	5.81	3.55	2.71e-06	0.00024	0.1	6.21	4.45	1.11e-07	6.28e-06	0.00409
	MOSC1	1.05	-5.23	4.83e-06	0.000216	0.18	1.05	-4.36	1.35e-05	0.00101	0.5	1.53	-4.8	1.38e-07	7.61e-06	0.00506
	RP4-646B12.2	2238.92	8.21	0	0	0	1551.32	5.67	0	0	0	1637.92	11.85	0	0	0
	CMPK2	10.1	8.22	0	0	0	7.24	5.87	0	0	0	6.1	9.99	0	0	0
	ID2	3.13	2.98	0.00209	0.04	1	4.25	4.04	5.07e-05	0.00328	1	7.96	6.12	2.33e-09	1.78e-07	8.55e-05
	CEBPZ	1.59	-3.97	1.98e-07	1.19e-05	0.00726	1.59	-2.82	2.89e-06	0.000252	0.11	3.68	-2.63	4.1e-10	3.55e-08	1.5e-05
	CYP1B1	50.16	14.39	0	0	0	24.52	7.01	0	0	0	19.93	5.26	0	0	0
	PLEK	15.18	4.76	0	0	0	10.82	3.38	0	0	0	8.83	2.45	5.55e-16	1.08e-13	2.04e-11
	DUSP2	31.04	3.78	2.57e-11	2.63e-09	9.44e-07	23.38	2.84	3.78e-07	4.11e-05	0.01	11.79	2.39	0.00163	0.03	1
	UXS1	2.4	2.8	0	0	0	1.73	2.01	1.04e-08	1.51e-06	0.000383	2.22	2.19	8.76e-12	9.71e-10	3.21e-07
	STEAP3	0.87	-2.78	0.000109	0.0035	1	0.87	-2.38	0.000593	0.03	1	0.79	-3.74	1.34e-05	0.000431	0.49
	KYNU	1.69	10.96	0	0	0	0.84	5.46	0	0	0	0.78	3.43	4.44e-16	8.71e-14	1.63e-11
	PSCDBP	1.03	20.05	4.21e-07	2.38e-05	0.02	0.58	11.24	6.13e-05	0.00388	1	0.71	13.98	1.06e-05	0.000354	0.39
	IFIH1	3.49	8.97	0	0	0	2.8	7.17	0	0	0	2.54	7.94	0	0	0
	STAT1	20.81	4.6	0	0	0	14.21	3.13	0	0	0	16.44	3.71	0	0	0
	FAM117B	0.22	-2.6	0.000684	0.02	1	0.22	-3.02	0.000172	0.00955	1	0.24	-3.11	7.88e-05	0.00203	1
	PNKD	1.39	3.87	1.67e-15	2.63e-13	6.11e-11	1.5	4.18	0	0	0	0.84	2.46	6.83e-07	3.21e-05	0.03
	CYP27A1	1.11	9.41	8.26e-09	6.17e-07	0.000303	0.88	7.46	3.31e-07	3.62e-05	0.01	0.38	23.71	0.00111	0.02	1
	TUBA1	19.51	-2.78	6.68e-10	5.8e-08	2.45e-05	19.51	-2.27	1.59e-07	1.89e-05	0.00584	20.54	-2.25	1.27e-07	7.1e-06	0.00467
	SP110	3.36	3.73	0	0	0	2.97	3.28	0	0	0	2.16	4.65	0	0	0
	B3GNT7	1.22	-11.01	5.3e-06	0.000235	0.19	1.22	-4.48	4.16e-05	0.00277	1	1.95	-5.53	1.06e-07	5.97e-06	0.00387
	IRAK2	0.86	19.66	3.32e-14	4.61e-12	1.22e-09	0.39	8.95	1.19e-07	1.46e-05	0.00436	0.23	6.26	5.13e-05	0.00139	1
	SH3BP5	1.04	3.37	2.32e-11	2.39e-09	8.5e-07	0.81	2.64	2.01e-07	2.32e-05	0.00737	0.54	2.99	8.75e-06	0.000296	0.32
	MYD88	30.95	2.29	6.42e-10	5.59e-08	2.36e-05	30.4	2.24	1.92e-09	3.1e-07	7.06e-05	17.76	2.4	1.08e-07	6.09e-06	0.00396
	CCR1	11.91	3.52	1.22e-11	1.3e-09	4.49e-07	8.13	2.39	6.56e-06	0.000522	0.24	8.35	3.69	2.2e-09	1.7e-07	8.08e-05
	COL7A1	2.49	8.78	1.11e-16	2.01e-14	4.07e-12	0.97	3.4	3.22e-05	0.00219	1	2.9	26.25	1.11e-16	2.31e-14	4.07e-12
	ALAS1	20.69	2.78	0	0	0	22.41	3	0	0	0	16.79	3.06	0	0	0
	HGD	0.84	8.4	3.89e-10	3.43e-08	1.43e-05	0.39	3.92	0.000138	0.00783	1	0.59	12.87	7.44e-08	4.33e-06	0.00273
	PARP9	6.17	6.62	0	0	0	4.08	4.36	0	0	0	4	11.63	0	0	0
	DTX3L	15.27	3.54	0	0	0	11.37	2.63	2.22e-11	4.85e-09	8.14e-07	10.39	2.92	2.23e-12	2.73e-10	8.17e-08
	PARP14	12.19	9.4	0	0	0	7.3	5.61	0	0	0	5.52	12.39	0	0	0
	PODXL2	0.72	-3.58	2.86e-05	0.00108	1	0.72	-2.73	0.000329	0.02	1	0.91	-2.89	4.2e-05	0.00116	1
	MGLL	0.9	16.29	0	0	0	0.45	8	1.09e-14	3.5e-12	3.99e-10	0.2	2.16	0.0027	0.04	1
	CHST2	9.37	32.98	7.66e-07	4.12e-05	0.03	11.69	40.98	1.38e-07	1.68e-05	0.00508	7.19	48.25	5.44e-05	0.00146	1
	PLSCR1	7	4.11	0	0	0	5.04	2.95	7.88e-15	2.61e-12	2.89e-10	4.24	3.41	1.22e-15	2.27e-13	4.48e-11
	TIPARP	2.55	6.22	2.22e-16	3.9e-14	8.15e-12	1.29	3.13	6.03e-06	0.000485	0.22	1.5	2.27	3.9e-05	0.00109	1
	SERPINI2	1.81	-3.43	1.42e-08	1.03e-06	0.000521	1.81	-2.05	0.00011	0.00646	1	1.33	-3.38	3.83e-06	0.000145	0.14
	DGKG	0.14	-2.41	0.00126	0.03	1	0.14	-3.25	8.11e-05	0.00495	1	0.12	-6.89	3.7e-06	0.000141	0.14
	TNK2	4.01	3.41	0	0	0	2.4	2.03	5.41e-07	5.7e-05	0.02	1.9	2.99	1.12e-10	1.07e-08	4.11e-06
	SORCS2	0.11	-3.43	1.42e-08	1.03e-06	0.000521	0.11	-2.59	1.59e-06	0.000147	0.06	0.1	-2.58	2.22e-06	9.13e-05	0.08
	LAP3	4.67	3.22	5.55e-16	9.3e-14	2.04e-11	3.74	2.57	1.44e-10	2.84e-08	5.27e-06	3.43	2.65	1.64e-10	1.53e-08	6.03e-06
	KLHL5	0.97	2.28	4.75e-07	2.66e-05	0.02	1.22	2.87	4.38e-11	9.08e-09	1.61e-06	1.13	2.58	2.49e-09	1.91e-07	9.15e-05
	IL8	178.67	104.62	0	0	0	72.41	42.25	0	0	0	26.84	24.76	2.22e-16	4.5e-14	8.15e-12
	HERC6	1.76	7.71	0	0	0	1.15	5.04	6.1e-14	1.83e-11	2.24e-09	1.05	6.97	1.3e-14	2.12e-12	4.77e-10
	HERC5	1.19	3.32	6.59e-09	5.02e-07	0.000242	0.83	2.29	0.000391	0.02	1	0.58	3.42	4.55e-05	0.00125	1
	DAPP1	0.89	3.24	1.57e-07	9.58e-06	0.00578	0.82	2.96	8.42e-06	0.000656	0.31	1.23	7.12	2.56e-14	4.04e-12	9.41e-10
	SLC7A11	6.12	3.51	0	0	0	4.73	2.7	0	0	0	3.05	2.02	3.54e-10	3.08e-08	1.3e-05
	DDX60	0.5	3.41	2.44e-08	1.7e-06	0.000895	0.35	2.36	0.000519	0.02	1	0.47	3.02	3.55e-07	1.77e-05	0.01
	DDX60L	2.43	4.57	0	0	0	1.53	2.86	2.22e-16	8.76e-14	8.15e-12	1.31	2.8	9.66e-15	1.61e-12	3.54e-10
	PRLR	0.11	-6.18	5.19e-05	0.00183	1	0.11	-3.74	0.000389	0.02	1	0.1	-3.83	0.000545	0.01	1
	IL6ST	0.52	4.56	1.09e-14	1.6e-12	3.99e-10	0.29	2.59	4.65e-06	0.000385	0.17	0.45	2.35	4.23e-07	2.07e-05	0.02
	C5orf13	2.94	-2.88	7.82e-13	9.16e-11	2.87e-08	2.94	-2.63	1.98e-11	4.37e-09	7.25e-07	3.09	-3.95	0	0	0
	TRIM36	1.19	6.8	3.04e-14	4.26e-12	1.12e-09	0.73	4.12	3.3e-07	3.61e-05	0.01	0.35	3.09	0.000978	0.02	1
	C5orf20	9.22	7	7.77e-16	1.28e-13	2.85e-11	6.02	4.56	1.08e-09	1.83e-07	3.98e-05	7.27	4.55	2.76e-11	2.85e-09	1.01e-06
	TNIP1	5.25	3.72	0	0	0	4.22	2.98	0	0	0	3.5	3.3	0	0	0
	SQSTM1	98.58	7.86	0	0	0	61.85	4.91	0	0	0	38.86	5.4	0	0	0
	LYRM4	0.3	3.21	3.16e-07	1.82e-05	0.01	0.29	3.14	3.23e-06	0.000279	0.12	0.23	2.15	0.00148	0.02	1
	HIVEP1	0.43	5.2	5.79e-13	6.94e-11	2.12e-08	0.26	3.09	1.08e-05	0.000823	0.4	0.21	2.27	0.00131	0.02	1
	CD83	5.46	9.36	0	0	0	4.06	6.93	3.33e-16	1.27e-13	1.22e-11	2.08	4.58	1.15e-07	6.43e-06	0.00421
	HLA-F	10.46	3.46	6.36e-09	4.86e-07	0.000233	8.76	2.89	1.16e-06	0.000111	0.04	9.53	2.69	1.33e-06	5.77e-05	0.05
	TNF	128.98	2.88	0	0	0	104.96	2.33	9.44e-15	3.09e-12	3.46e-10	29.34	2.94	5.04e-10	4.26e-08	1.85e-05
	NEU1	41.67	2.34	5.68e-11	5.57e-09	2.08e-06	35.88	2.01	1.24e-07	1.51e-05	0.00454	34.66	2.7	3.07e-12	3.64e-10	1.13e-07
	TAP1	41.11	4.13	0	0	0	29.58	2.96	0	0	0	30.9	3.81	0	0	0
	PPARD	1.85	3.04	5.55e-16	9.3e-14	2.04e-11	1.88	3.07	3.33e-16	1.27e-13	1.22e-11	1.06	2.44	1.56e-08	1.02e-06	0.000571
	CDKN1A	20.31	2.78	3.66e-15	5.6e-13	1.34e-10	15.16	2.07	5.53e-08	7.11e-06	0.00203	20.59	3.25	0	0	0
	Z85996.1-1	6.22	-4.07	0	0	0	6.22	-2.08	4.26e-10	7.73e-08	1.56e-05	6.29	-3.7	0	0	0
	PIM1	19.11	10.7	0	0	0	9.75	5.44	1.03e-10	2.05e-08	3.77e-06	6.69	10.15	1.78e-08	1.16e-06	0.000653
	C6orf223	3.41	4.48	0.00054	0.01	1	3.99	5.23	0.000111	0.00648	1	4.85	4.52	4.35e-05	0.0012	1
	NFKBIE	26.83	5.31	0	0	0	20.83	4.1	0	0	0	29.35	13.19	0	0	0
	ME1	1.85	3.75	0	0	0	1.46	2.93	0	0	0	1.28	4.62	0	0	0
	PRDM1	2.56	30.1	1.91e-11	1.99e-09	7.01e-07	0.92	10.83	6.84e-06	0.000541	0.25	1.09	12.91	1.16e-06	5.1e-05	0.04
	MARCKS	28.36	10.26	0	0	0	13.13	4.73	3.32e-11	7.09e-09	1.22e-06	15.07	2.19	5.59e-06	0.000201	0.21
	ROS1	0.09	-20.23	0.00198	0.04	1	0.09	-7.28	0.0012	0.05	1	0.17	-3.82	0.000164	0.00377	1
	TNFAIP3	25.95	12.78	0	0	0	21.19	10.4	0	0	0	13.81	10.28	0	0	0
	AIG1	0.38	-2.59	1.15e-09	9.78e-08	4.21e-05	0.38	-2.46	5.51e-09	8.39e-07	0.000202	0.37	-2.91	5.86e-11	5.86e-09	2.15e-06
	SOD2	158.91	35.6	0	0	0	75.1	16.76	0	0	0	27.38	4.91	0	0	0
	AGPAT4	0.41	4.59	4.22e-11	4.2e-09	1.55e-06	0.28	3.21	4.92e-06	0.000404	0.18	0.2	4.54	4.29e-06	0.000159	0.16
	FAM20C	4.22	7.27	1.25e-14	1.83e-12	4.6e-10	2.91	5	7.86e-09	1.17e-06	0.000288	5.09	6.23	2.22e-16	4.5e-14	8.15e-12
	PDGFA	4.1	21.27	0	0	0	4.39	22.68	0	0	0	0.98	6.58	7.73e-06	0.000267	0.28
	LFNG	2.61	4.22	1.1e-07	6.97e-06	0.00405	1.71	2.77	0.000314	0.02	1	3.3	15.97	2.28e-12	2.77e-10	8.36e-08
	AHR	1.33	8.03	4.96e-14	6.72e-12	1.82e-09	0.73	4.42	8.83e-07	8.71e-05	0.03	1.01	2.82	1.2e-06	5.25e-05	0.04
	CDCA7L	1.96	-2.13	1.82e-06	9.02e-05	0.07	1.96	-2.03	6.66e-06	0.000529	0.24	2.58	-2.6	2.39e-10	2.13e-08	8.77e-06
	NFE2L3	1.55	3.99	1.78e-09	1.48e-07	6.53e-05	1.68	4.31	1.65e-10	3.16e-08	6.04e-06	1.3	3.25	1.99e-06	8.35e-05	0.07
	EEPD1	1.14	4.89	0	0	0	0.58	2.48	2.25e-08	3.08e-06	0.000825	0.96	6.25	0	0	0
	ZMIZ2	29.41	4.73	0	0	0	20.28	3.25	0	0	0	19.18	4.33	0	0	0
	CALN1	0.03	2.81	0.00145	0.03	1	0.05	4.08	6.91e-06	0.000544	0.25	0.05	11.64	2.22e-08	1.41e-06	0.000815
	NCF1B	3.92	7.19	3.16e-13	3.92e-11	1.16e-08	4.14	7.56	6.47e-14	1.92e-11	2.37e-09	4.6	13.09	1.22e-15	2.27e-13	4.48e-11
	NCF1	9.79	6.28	0	0	0	5.81	3.72	3.05e-13	8.3e-11	1.12e-08	17.92	33.25	0	0	0
	NCF1C	4.79	8.37	4.44e-16	7.61e-14	1.63e-11	1.79	3.11	0.000136	0.0077	1	4.76	18.71	2.11e-15	3.79e-13	7.74e-11
	DTX2	2.08	2.62	1.98e-09	1.63e-07	7.27e-05	1.59	2	2.8e-05	0.00193	1	1.24	2.03	0.00011	0.00268	1
	PION	1.46	7.03	0	0	0	0.91	4.38	9.99e-16	3.67e-13	3.67e-11	0.41	2.62	9.91e-06	0.000332	0.36
	SAMD9	5.92	5.47	0	0	0	3.64	3.36	5.96e-10	1.04e-07	2.19e-05	3.27	2.98	2.62e-08	1.62e-06	0.00096
	SAMD9L	12.32	8.89	0	0	0	7.9	5.68	0	0	0	5.77	8.71	0	0	0
	TRIM56	14.69	2.39	2.2e-07	1.31e-05	0.00809	12.85	2.09	1.79e-05	0.00129	0.66	8.64	2.15	0.00016	0.0037	1
	RASA4	0.83	4.21	3.92e-06	0.000178	0.14	0.82	4.15	5.17e-06	0.000424	0.19	1.38	13.09	2.11e-11	2.24e-09	7.76e-07
	HIPK2	0.11	14.97	5.94e-06	0.000261	0.22	0.06	8.53	0.000458	0.02	1	0.08	6.09	6.9e-05	0.0018	1
	TBXAS1	0.39	3.3	1.64e-12	1.87e-10	6.02e-08	0.27	2.28	2.86e-06	0.000251	0.1	0.25	3.6	6.75e-10	5.63e-08	2.48e-05
	PARP12	2.57	3.34	2.29e-13	2.88e-11	8.42e-09	1.73	2.24	2.87e-06	0.000251	0.11	1.35	4.27	4.15e-10	3.58e-08	1.52e-05
	DPYSL2	1.92	6.73	0	0	0	0.84	2.93	9.93e-09	1.45e-06	0.000364	1.88	4.59	0	0	0
	SDCBP	9.72	4.98	0	0	0	6.92	3.53	0	0	0	7.03	2.59	4.44e-15	7.61e-13	1.63e-10
	MSC	44.23	11.6	0	0	0	26.52	6.93	3.33e-16	1.27e-13	1.22e-11	24.67	24.64	2.41e-14	3.83e-12	8.84e-10
	CA2	16.88	-5.39	0	0	0	16.88	-2.76	0	0	0	22.56	-3.55	0	0	0
	LY6E	33.11	2.82	7.62e-13	8.96e-11	2.79e-08	28.73	2.44	1.27e-09	2.11e-07	4.65e-05	28.16	5.53	0	0	0
	PARP10	27.89	3.98	0	0	0	22.5	3.2	0	0	0	16.08	6.73	0	0	0
	GRINA	68.75	3.48	0	0	0	54.54	2.75	2.89e-15	1.01e-12	1.06e-10	51.65	4.78	0	0	0
	ADFP	16.87	5.75	0	0	0	8.83	3	4.89e-12	1.16e-09	1.79e-07	11.77	4.71	0	0	0
	DDX58	1.37	5.55	0	0	0	1.04	4.2	1.27e-12	3.35e-10	4.65e-08	0.82	8.01	2.74e-13	3.82e-11	1e-08
	ANXA2P2	71.36	2.95	5.24e-11	5.15e-09	1.92e-06	51.09	2.1	1.43e-05	0.00105	0.52	174.3	4.22	0	0	0
	PSAT1	1.37	-3.31	2.93e-06	0.000138	0.11	1.37	-2.3	9.1e-05	0.00544	1	1.73	-2.74	7.16e-07	3.32e-05	0.03
	RP11-350E12.1	17.63	-6.09	5.71e-09	4.39e-07	0.000209	17.63	-3.05	1.17e-06	0.000111	0.04	18.39	-28.66	1.11e-08	7.51e-07	0.000405
	CCRK	15.09	-4.89	0	0	0	15.09	-2.39	1.36e-09	2.24e-07	4.98e-05	28.31	-11.31	0	0	0
	NINJ1	10.66	5.59	0	0	0	6.73	3.52	2.48e-12	6.2e-10	9.11e-08	5.54	6.08	1.34e-14	2.18e-12	4.93e-10
	FAM129B	0.62	3.58	4.73e-07	2.65e-05	0.02	0.51	2.97	2.38e-05	0.00167	0.87	0.73	5.55	2.12e-11	2.24e-09	7.79e-07
	SLC2A6	16.89	54.42	0	0	0	14.38	46.18	0	0	0	10.85	43.8	6.81e-14	1.01e-11	2.5e-09
	AKR1C1	7.43	6.11	0	0	0	3.52	2.89	3.18e-07	3.49e-05	0.01	6.72	5.74	0	0	0
	OPTN	1.5	7	7e-13	8.26e-11	2.57e-08	1.03	4.78	9.21e-08	1.15e-05	0.00338	1.22	12.04	1.03e-10	9.87e-09	3.79e-06
	C10orf54	2.21	-3.1	8.1e-08	5.25e-06	0.00297	2.21	-2.11	6.86e-05	0.00425	1	2.09	2.44	3.78e-06	0.000143	0.14
	DDIT4	20.94	2.02	0.000428	0.01	1	23.97	2.31	2.1e-05	0.00149	0.77	28.79	4.66	1.16e-11	1.27e-09	4.25e-07
	ZMIZ1	0.73	4.52	0	0	0	0.44	2.69	8.68e-11	1.76e-08	3.19e-06	0.51	2.42	2.76e-10	2.44e-08	1.01e-05
	PPIF	178.95	5.26	0	0	0	115.48	3.38	0	0	0	98.42	2.98	0	0	0
	IFIT5	7.93	10.17	4.07e-11	4.07e-09	1.49e-06	4.11	5.25	5.46e-06	0.000444	0.2	5.04	58.64	2.17e-05	0.000659	0.8
	NFKB2	47.14	17.82	0	0	0	30.31	11.42	0	0	0	25.58	14.96	0	0	0
	PTPRE	0.93	5.15	0	0	0	0.68	3.77	1.11e-16	4.63e-14	4.07e-12	0.52	3.1	1.28e-11	1.39e-09	4.7e-07
	IFITM1	12.67	8.49	6.36e-11	6.16e-09	2.33e-06	7.87	5.26	8.28e-07	8.29e-05	0.03	5.45	21.05	1.93e-05	0.000598	0.71
	IFITM3	64.39	4.98	4.49e-14	6.12e-12	1.65e-09	44.3	3.41	2.39e-08	3.25e-06	0.000876	26.29	30.05	1.55e-06	6.64e-05	0.06
	IRF7	45.13	4.14	0	0	0	34.64	3.17	6.07e-14	1.83e-11	2.23e-09	38.13	20.73	0	0	0
	TSPAN32	1.56	-3.82	8.97e-05	0.00295	1	1.56	-9.04	4.4e-06	0.00037	0.16	1.46	-2.69	0.00156	0.02	1
	TRIM21	7.19	3.79	1.83e-10	1.69e-08	6.73e-06	4.97	2.62	1.02e-05	0.000779	0.37	6.61	2.72	2.53e-07	1.31e-05	0.00928
	TRIM22	10.37	4.74	0	0	0	8.13	3.7	0	0	0	5.21	6.32	0	0	0
	AMPD3	3.59	11.28	0	0	0	1.91	6	0	0	0	1.51	3.96	1.16e-13	1.68e-11	4.27e-09
	CD44	1	15.83	0	0	0	0.67	10.51	4.32e-14	1.33e-11	1.58e-09	0.57	8.34	2.75e-12	3.29e-10	1.01e-07
	SPI1	31.51	2.68	0	0	0	25.88	2.19	1.11e-16	4.63e-14	4.07e-12	30.94	3.52	0	0	0
	PTPRJ	0.95	2.74	4.55e-15	6.87e-13	1.67e-10	0.76	2.18	2.74e-09	4.32e-07	0.000101	0.66	2.92	2.83e-13	3.93e-11	1.04e-08
	SLC43A1	1.48	-2.92	2.44e-06	0.000118	0.09	1.48	-2.17	0.000181	0.00994	1	1.33	-2	0.00103	0.02	1
	LPXN	2.4	9.62	0	0	0	1.08	4.31	6.25e-10	1.08e-07	2.29e-05	2.93	18.45	0	0	0
	MS4A3	11.52	-3.37	0	0	0	11.52	-2.32	9.57e-11	1.93e-08	3.51e-06	13.18	-3.8	0	0	0
	SLC15A3	2.49	7.45	1.81e-08	1.28e-06	0.000663	2.01	5.98	7.4e-07	7.61e-05	0.03	2.13	5.84	3.79e-07	1.87e-05	0.01
	CYBASC3	10.44	4.64	0	0	0	8.52	3.78	5.55e-16	2.1e-13	2.04e-11	12.36	5.37	0	0	0
	TMEM138	13.25	3.31	4.16e-12	4.53e-10	1.53e-07	10.11	2.52	2.07e-07	2.39e-05	0.00761	10.6	2.99	1.93e-09	1.5e-07	7.07e-05
	FTHL16	1296.25	7.42	0	0	0	944.44	5.39	0	0	0	997.03	13.9	0	0	0
	FERMT3	17.17	4.14	0	0	0	12.07	2.9	0	0	0	17	6.55	0	0	0
	EHD1	4.68	2.9	3.93e-13	4.82e-11	1.44e-08	4.04	2.5	7.82e-10	1.34e-07	2.87e-05	2.8	2.29	6.17e-07	2.92e-05	0.02
	BIRC3	1.99	26.5	2.67e-08	1.84e-06	0.000979	1.26	16.67	2.3e-06	0.000207	0.08	1.19	44.48	7.9e-05	0.00203	1
	IL10RA	3.73	22.57	1.1e-11	1.18e-09	4.05e-07	1.72	10.37	1.04e-06	0.000101	0.04	3.27	19.92	1.77e-10	1.62e-08	6.49e-06
	FEZ1	4.22	4.37	0	0	0	3.29	3.4	0	0	0	2.32	5.05	0	0	0
	C3AR1	7.07	6.82	1.56e-12	1.79e-10	5.74e-08	6.07	5.83	1.02e-09	1.73e-07	3.75e-05	4.02	5.53	3.5e-07	1.75e-05	0.01
	PRPF40B	2.38	3.8	7.88e-09	5.9e-07	0.000289	1.7	2.7	0.000104	0.00615	1	1.68	4.55	4.93e-07	2.37e-05	0.02
	STAT2	28.6	4.87	0	0	0	19.3	3.28	0	0	0	14.51	3.31	0	0	0
	MSRB3	0.36	-3.79	2.05e-10	1.87e-08	7.53e-06	0.36	-2.24	5.95e-06	0.000479	0.22	0.49	-4.64	1.17e-14	1.92e-12	4.28e-10
	PHLDA1	3.75	15.64	4.05e-06	0.000183	0.15	2.29	9.54	0.000208	0.01	1	2.19	9.22	0.000267	0.00573	1
	DUSP6	46.57	5.39	0	0	0	23.16	2.67	2.15e-10	4.04e-08	7.88e-06	27.62	3.18	1.98e-14	3.18e-12	7.25e-10
	HAL	1.08	-40.36	0.00012	0.0038	1	1.08	-8.85	5.51e-06	0.000445	0.2	1.39	-9.55	2.95e-07	1.5e-05	0.01
	AC084398.25-3	1.95	6.16	0	0	0	1.28	4.02	2.37e-10	4.39e-08	8.7e-06	0.52	3.31	0.000175	0.00401	1
	ACACB	0.28	-4.16	2.12e-06	0.000104	0.08	0.28	-2.9	6.99e-05	0.00432	1	0.3	-2.1	0.00185	0.03	1
	SH2B3	3.39	3.06	7.77e-16	1.28e-13	2.85e-11	2.5	2.24	1.56e-08	2.18e-06	0.000572	2.56	2.3	4.03e-09	2.98e-07	0.000148
	OAS1	6.35	7.57	0	0	0	4.06	4.82	0	0	0	5.28	22.61	0	0	0
	OAS3	10.77	13.45	0	0	0	6.65	8.28	0	0	0	4.1	30.75	0	0	0
	OAS2	8.62	8.05	0	0	0	5.04	4.69	0	0	0	4.95	21.15	0	0	0
	OASL	3.59	4.94	6.66e-13	7.89e-11	2.45e-08	1.85	2.53	0.000263	0.01	1	1.82	10.01	2.24e-08	1.42e-06	0.000821
	P2RX4	3.52	3.18	3.56e-11	3.59e-09	1.31e-06	2.82	2.54	1.79e-07	2.08e-05	0.00657	3.28	3.57	6.58e-12	7.45e-10	2.41e-07
	RP11-274P12.1	1540.08	7.39	0	0	0	1055.48	5.05	0	0	0	1535.62	17.35	0	0	0
	EPSTI1	1.55	13.71	0	0	0	1.03	9.06	0	0	0	0.87	36.5	2.66e-15	4.68e-13	9.78e-11
	AL512506.8-2	0.73	9.99	0	0	0	0.39	5.33	2.64e-11	5.66e-09	9.67e-07	0.44	4.04	6.23e-11	6.21e-09	2.29e-06
	PHF11	2.88	2.77	1.94e-10	1.78e-08	7.12e-06	2.26	2.16	2.84e-06	0.00025	0.1	2.42	3.2	6.78e-11	6.67e-09	2.49e-06
	TNFSF13B	2.42	4.51	2.55e-15	3.95e-13	9.37e-11	1.86	3.46	1.95e-10	3.69e-08	7.15e-06	1.34	4.71	4.31e-10	3.7e-08	1.58e-05
	REC8	11.93	2.88	3.55e-11	3.59e-09	1.3e-06	10.12	2.43	4.55e-08	6.05e-06	0.00167	6.26	5.13	8.12e-11	7.86e-09	2.98e-06
	NFKBIA	109.89	10.54	0	0	0	87.08	8.32	0	0	0	71.83	10.19	0	0	0
	LGALS3	8.46	6.72	0	0	0	5.22	4.13	7.99e-14	2.31e-11	2.93e-09	2.9	4.86	7.55e-09	5.29e-07	0.000277
	KIAA0247	1.05	7.96	0	0	0	0.59	4.42	3.56e-11	7.52e-09	1.31e-06	0.39	2.39	0.000212	0.00473	1
	FOS	18.67	2.71	1.03e-07	6.56e-06	0.00379	13.88	2.01	0.000347	0.02	1	8.6	4.62	3.2e-06	0.000125	0.12
	GPR68	1.91	39.47	1.88e-07	1.14e-05	0.00691	1.12	23.02	1.05e-05	0.0008	0.38	1.99	28.25	1.37e-08	9.12e-07	0.000503
	IFI27	5.03	12.02	1.76e-07	1.07e-05	0.00646	2.53	6.03	0.000275	0.01	1	2.24	24.66	0.000955	0.02	1
	TRAF3	0.88	2.67	5.12e-11	5.07e-09	1.88e-06	0.7	2.12	9.34e-07	9.11e-05	0.03	0.61	2.24	7.93e-07	3.63e-05	0.03
	TNFAIP2	83.24	7.11	0	0	0	48.23	4.1	0	0	0	29.18	4.47	0	0	0
	GPR132	3.96	4.33	1.79e-11	1.88e-09	6.57e-07	2.07	2.26	0.00119	0.05	1	3.27	4.9	1.33e-10	1.25e-08	4.87e-06
	ATP10A	0.13	6.86	4.52e-06	0.000203	0.17	0.09	4.78	0.000283	0.01	1	0.16	4.37	4.03e-06	0.000151	0.15
	THBS1	7.65	157.18	2.88e-13	3.6e-11	1.06e-08	2.8	57.45	6.07e-09	9.17e-07	0.000223	0.75	29.38	0.000473	0.00931	1
	BMF	4.33	9.28	0	0	0	2.27	4.86	7.75e-09	1.16e-06	0.000284	3.99	8.2	0	0	0
	DLL4	6.98	17.11	1.69e-14	2.43e-12	6.19e-10	6.69	16.33	4.76e-14	1.46e-11	1.75e-09	1.64	29.38	0.000473	0.00931	1
	LTK	4.14	-3.25	6.01e-06	0.000263	0.22	4.14	-3.89	8.29e-07	8.29e-05	0.03	3.59	-2.05	0.00298	0.04	1
	ANXA2	1.93	3.53	1.35e-13	1.75e-11	4.96e-09	1.3	2.36	1.36e-06	0.000128	0.05	3.53	4.7	0	0	0
	LACTB	5.41	5.47	0	0	0	3.36	3.38	4.51e-10	8.07e-08	1.65e-05	5.66	4.38	0	0	0
	RAB8B	1.18	2.67	1.05e-09	9e-08	3.85e-05	0.97	2.19	1.81e-06	0.000167	0.07	1.06	2.57	1.2e-08	8.08e-07	0.00044
	PLEKHQ1	3.88	3.77	1.08e-14	1.59e-12	3.95e-10	2.51	2.43	8.13e-07	8.19e-05	0.03	3.43	3.62	4.54e-13	6.13e-11	1.67e-08
	PKM2	50.87	2.99	0	0	0	39.27	2.3	0	0	0	63.8	3.83	0	0	0
	CD276	5.28	3.48	0	0	0	4.48	2.94	6.29e-14	1.88e-11	2.31e-09	3.12	3.42	5.88e-13	7.78e-11	2.16e-08
	PML	3.2	3.03	1.11e-16	2.01e-14	4.07e-12	2.32	2.19	1.34e-08	1.92e-06	0.000492	2.33	2.48	1.39e-10	1.31e-08	5.1e-06
	ANPEP	8.97	4.11	0	0	0	5.94	2.71	9.66e-15	3.14e-12	3.54e-10	10.01	3.3	0	0	0
	ABCC1	1.32	3.93	0	0	0	0.92	2.73	6.77e-15	2.28e-12	2.48e-10	0.75	2.63	1.12e-12	1.43e-10	4.12e-08
	ITGAX	7.35	4.15	0	0	0	6.06	3.41	0	0	0	3.73	4.12	4.44e-16	8.71e-14	1.63e-11
	GPT2	0.89	-5.06	1.02e-07	6.52e-06	0.00375	0.89	-2.93	2.51e-05	0.00175	0.92	1.13	-4.02	6.17e-09	4.41e-07	0.000226
	CYLD	2.64	3.86	0	0	0	1.7	2.47	2.85e-09	4.46e-07	0.000104	2.25	2.51	2.36e-11	2.47e-09	8.66e-07
	IRX3	60.02	-4.25	0	0	0	60.02	-2.32	1.49e-11	3.37e-09	5.45e-07	59.16	-2.81	2.89e-15	5.02e-13	1.06e-10
	MT2A	157.78	10.87	0	0	0	128.28	8.8	0	0	0	172.54	9.53	0	0	0
	OSGIN1	6.85	12.07	0	0	0	3.67	6.44	1.93e-13	5.38e-11	7.1e-09	2.67	18.68	4.58e-10	3.91e-08	1.68e-05
	MAP1LC3B	3.54	2.93	1.49e-06	7.5e-05	0.05	2.93	2.42	0.00032	0.02	1	4.62	2.45	2.03e-06	8.49e-05	0.07
	CBFA2T3	0.62	-4.85	2.22e-11	2.3e-09	8.16e-07	0.62	-2.78	1.63e-07	1.92e-05	0.00597	0.7	-2.61	1.46e-07	8.04e-06	0.00537
	SLC43A2	2.38	8.04	0	0	0	0.77	2.6	6.25e-05	0.00393	1	1	12.35	1.22e-12	1.55e-10	4.49e-08
	SPNS3	1.99	-5.64	0	0	0	1.99	-3.53	1.11e-13	3.15e-11	4.06e-09	1.93	-2.37	1.81e-08	1.17e-06	0.000664
	XAF1	17.91	3.96	0	0	0	13.36	2.94	0	0	0	11.58	6.08	0	0	0
	GAS7	0.91	8.55	0	0	0	0.54	5.08	0	0	0	0.74	7.86	0	0	0
	TRIM16L	4.49	5.85	4.69e-13	5.7e-11	1.72e-08	2.7	3.51	3.56e-06	0.000304	0.13	3.62	9.46	3e-11	3.08e-09	1.1e-06
	RFFL	1.03	4.13	1.49e-13	1.91e-11	5.45e-09	0.55	2.2	0.000132	0.0075	1	0.5	2.18	0.000257	0.00559	1
	CCL3	106.17	40.95	0	0	0	61.37	23.58	0	0	0	7.28	9.22	0.000267	0.00573	1
	CCL3L3	87.08	107.9	3.33e-16	5.82e-14	1.22e-11	36.31	44.84	4.6e-11	9.49e-09	1.69e-06	9.25	11.6	4.82e-05	0.00131	1
	CACNB1	1	-4.87	3.24e-05	0.0012	1	1	-2.94	0.000728	0.03	1	0.91	-3.35	0.000486	0.00948	1
	DHX58	4.34	7.68	1.42e-10	1.33e-08	5.21e-06	2.85	5.02	7.76e-07	7.89e-05	0.03	1.77	5.83	3.28e-05	0.000943	1
	PLEKHH3	5.03	3.21	3.16e-07	1.82e-05	0.01	4.25	2.7	6.81e-05	0.00423	1	3.69	3.44	1.18e-05	0.000387	0.43
	CNTNAP1	1.23	3.92	0.00014	0.00431	1	1.69	5.35	1.58e-06	0.000146	0.06	0.69	4.01	0.00313	0.04	1
	IFI35	9.59	3.49	5.78e-11	5.65e-09	2.12e-06	5.7	2.07	0.000347	0.02	1	8.59	13.44	1.03e-14	1.71e-12	3.79e-10
	SNX11	8.03	3.2	2.35e-14	3.32e-12	8.64e-10	6.8	2.7	1.45e-10	2.84e-08	5.31e-06	6.62	3.25	7.09e-13	9.26e-11	2.6e-08
	LIMD2	55.03	2.36	9.7e-14	1.28e-11	3.56e-09	57.23	2.45	7.66e-15	2.56e-12	2.81e-10	66.45	6.31	0	0	0
	TMEM104	0.77	-2.5	1.71e-05	0.000681	0.63	0.77	-2.08	0.000274	0.01	1	0.87	-2.15	7.95e-05	0.00204	1
	RHBDF2	1.25	3.26	7.28e-06	0.000312	0.27	1	2.6	0.000396	0.02	1	0.76	3.39	0.000192	0.00434	1
	KIAA1618	0.89	3.79	2.74e-09	2.2e-07	0.0001	0.55	2.34	0.000821	0.04	1	0.51	4.87	1.35e-06	5.86e-05	0.05
	RNF213	8.24	4.65	0	0	0	4.61	2.59	1.11e-16	4.63e-14	4.07e-12	3.83	3.29	0	0	0
	NPTX1	6.71	22	2.15e-13	2.71e-11	7.88e-09	2.97	9.72	2.69e-07	2.99e-05	0.00985	10.19	40.23	4.44e-16	8.71e-14	1.63e-11
	SLC25A10	6.43	-4.27	1.17e-09	9.9e-08	4.28e-05	6.43	-2.7	1.15e-06	0.00011	0.04	6.78	-3.48	8.84e-09	6.15e-07	0.000324
	CCDC57	3.59	4.51	0	0	0	3.08	3.86	0	0	0	1.85	3.84	0	0	0
	SLC16A3	45.37	2.32	0	0	0	43.7	2.23	2.22e-16	8.76e-14	8.15e-12	48.92	3.3	0	0	0
	METRNL	3.38	4.18	1.56e-09	1.3e-07	5.71e-05	2.29	2.83	7.37e-05	0.00453	1	2.47	6.98	1.52e-08	1.01e-06	0.000559
	ANKRD12	1.61	2.02	3.41e-10	3.05e-08	1.25e-05	1.83	2.28	9.4e-14	2.7e-11	3.45e-09	1.04	2.24	3.46e-10	3.03e-08	1.27e-05
	SERPINB2	0.96	-9.26	4.41e-07	2.5e-05	0.02	0.96	-11.06	4.33e-07	4.64e-05	0.02	1.74	-48.36	3.44e-08	2.09e-06	0.00126
	ABCA7	2.13	-3.41	4.39e-08	2.94e-06	0.00161	2.13	-3.94	5.83e-09	8.84e-07	0.000214	1.01	-2.93	0.00054	0.01	1
	PIP5K1C	1.48	4.27	2.22e-16	3.9e-14	8.15e-12	0.88	2.52	6.64e-07	6.92e-05	0.02	0.88	2.73	1.08e-07	6.09e-06	0.00395
	LRG1	22.79	2.12	1.49e-05	0.000603	0.54	22.34	2.07	2.87e-05	0.00198	1	32.88	2.81	1.62e-10	1.51e-08	5.93e-06
	SLC25A23	2.34	-3.39	3.25e-08	2.2e-06	0.00119	2.34	-2.61	2.3e-06	0.000207	0.08	1.73	-2.09	0.000631	0.01	1
	CD70	31.79	2.6	1.9e-13	2.4e-11	6.96e-09	30.07	2.45	6.85e-12	1.6e-09	2.51e-07	22.28	5.42	0	0	0
	C3	3.24	9.79	0	0	0	2.96	8.89	0	0	0	3.83	17.78	0	0	0
	C19orf66	8.75	6.09	0	0	0	7.31	5.07	1.89e-15	6.72e-13	6.93e-11	6.97	15	0	0	0
	JUNB	71.42	3.5	2.22e-16	3.9e-14	8.15e-12	48.02	2.34	8.85e-08	1.12e-05	0.00325	35.9	2.36	1.32e-06	5.74e-05	0.05
	IL27RA	1.16	3.04	0.000268	0.00761	1	1.24	3.23	0.000111	0.00647	1	0.9	2.87	0.0016	0.03	1
	EMR2	0.55	2.35	0.00246	0.05	1	0.61	2.59	0.000641	0.03	1	0.5	2.64	0.00132	0.02	1
	BST2	84.52	2.64	4.44e-16	7.61e-14	1.63e-11	72.58	2.26	1.68e-11	3.76e-09	6.16e-07	94.23	7.48	0	0	0
	JAK3	1.42	8.94	1.2e-07	7.5e-06	0.00441	0.97	6.12	1.85e-05	0.00133	0.68	0.61	6.73	0.00045	0.00891	1
	JUND	82.12	2.48	2.31e-08	1.61e-06	0.000849	71.56	2.15	3.55e-06	0.000304	0.13	39.32	2.49	0.000115	0.00278	1
	SERTAD1	5.06	3.57	0.000742	0.02	1	4.93	3.47	0.00101	0.04	1	3.7	4.36	0.0016	0.03	1
	AXL	1.47	9.78	3.66e-14	5.07e-12	1.34e-09	1.11	7.36	3.69e-10	6.77e-08	1.35e-05	2.52	11.61	0	0	0
	POU2F2	6.79	10.03	0	0	0	8.3	12.2	0	0	0	2.87	5.92	0	0	0
	PLAUR	9.72	5.31	0	0	0	8.63	4.69	0	0	0	6.01	3.86	0	0	0
	KCNN4	5.72	4.01	1.8e-13	2.28e-11	6.6e-09	5.25	3.67	8.12e-12	1.87e-09	2.98e-07	4.63	4.85	5.84e-13	7.77e-11	2.14e-08
	BCL3	12.53	14.01	0	0	0	6.81	7.59	1.11e-16	4.63e-14	4.07e-12	7.85	26.25	1.11e-16	2.31e-14	4.07e-12
	RELB	5.96	7.73	0	0	0	5.7	7.38	0	0	0	5.11	19.32	0	0	0
	PLA2G4C	1.49	17.26	0	0	0	0.72	8.31	4.86e-10	8.61e-08	1.78e-05	0.8	25.26	4.1e-10	3.55e-08	1.5e-05
	PPP1R15A	45.87	4.33	0	0	0	32.95	3.1	1.15e-13	3.24e-11	4.21e-09	33.86	4.8	0	0	0
	AKT1S1	43.74	7.97	0	0	0	32.38	5.88	0	0	0	19.82	4.39	0	0	0
	TBC1D17	40.96	20.36	0	0	0	26.75	13.25	0	0	0	18.37	14.59	0	0	0
	IL4I1	14.03	35.74	0	0	0	11.24	28.53	0	0	0	15.83	614.74	0	0	0
	MYADM	5.92	-6.04	1.06e-11	1.13e-09	3.88e-07	5.92	-3.89	1.43e-09	2.34e-07	5.24e-05	6.98	-4.76	3.68e-12	4.3e-10	1.35e-07
	LILRA2	1.45	-9.18	2.96e-05	0.00111	1	1.45	-7.38	3.65e-05	0.00245	1	1.12	-7.1	0.000264	0.0057	1
	FCAR	1.43	11.59	3.48e-06	0.00016	0.13	0.86	6.97	0.000338	0.02	1	1.51	16.35	2.74e-06	0.000109	0.1
	SRXN1	23.17	5.93	0	0	0	15.04	3.84	1.1e-14	3.51e-12	4.03e-10	17.44	3.32	2.04e-14	3.27e-12	7.5e-10
	SIRPB1	0.64	-2.4	0.00062	0.02	1	0.64	-2.95	7.18e-05	0.00442	1	1.04	-3.66	5.46e-09	3.94e-07	0.0002
	SIGLEC1	16.04	5.43	0	0	0	10.81	3.65	0	0	0	7.38	33.77	0	0	0
	C20orf103	6.85	-4.54	1.11e-16	2.01e-14	4.07e-12	6.85	-3.02	7.32e-12	1.7e-09	2.69e-07	8.01	-3.15	9.66e-14	1.4e-11	3.54e-09
	HCK	6.76	7.16	0	0	0	5.13	5.42	0	0	0	4.96	9.25	0	0	0
	MAP1LC3A	2.61	3.78	3.18e-06	0.000148	0.12	2	2.89	0.00029	0.01	1	2.17	4.01	9.09e-06	0.000307	0.33
	SRC	1.69	5.92	0	0	0	0.86	2.99	2.22e-07	2.52e-05	0.00814	1.01	8.88	8.09e-14	1.18e-11	2.97e-09
	MAFB	53.12	60.42	0	0	0	23.7	26.86	4.33e-15	1.48e-12	1.59e-10	23.29	145.47	1.56e-07	8.49e-06	0.00572
	SDC4	1.61	6.87	2.04e-08	1.44e-06	0.00075	1.21	5.16	2.8e-06	0.000247	0.1	1.95	9.24	2.91e-10	2.55e-08	1.07e-05
	CD40	10.41	46.73	0	0	0	6.63	29.64	0	0	0	6.06	27.45	0	0	0
	ZNFX1	5.24	2.5	3.72e-14	5.13e-12	1.36e-09	4.28	2.03	9.14e-09	1.35e-06	0.000335	3.67	2.16	3.54e-09	2.65e-07	0.00013
	NTSR1	1.35	-3.61	1.52e-10	1.42e-08	5.58e-06	1.35	-2.03	2.8e-05	0.00193	1	1.23	-2.33	3.33e-06	0.000129	0.12
	COL9A3	2.03	-6.35	2.26e-09	1.84e-07	8.29e-05	2.03	-3.31	2.43e-07	2.75e-05	0.0089	1.73	-6.3	2.54e-08	1.58e-06	0.000932
	RP4-697K14.11	32.8	11.2	0	0	0	18.18	6.18	0	0	0	16.14	21.48	0	0	0
	ZBTB46	0.92	3.17	9.53e-11	9.08e-09	3.5e-06	0.77	2.65	8.73e-08	1.1e-05	0.0032	0.5	2.81	3.03e-06	0.000119	0.11
	OLIG2	47.28	3.68	0	0	0	34.63	2.69	4.2e-11	8.81e-09	1.54e-06	48.07	5.41	0	0	0
	OLIG1	84.38	2.72	1.89e-15	2.93e-13	6.93e-11	62.89	2.02	5.81e-08	7.46e-06	0.00213	74.59	4.34	0	0	0
	IFNGR2	6.77	3.34	0	0	0	5.83	2.86	0	0	0	4.73	2.94	9.99e-16	1.88e-13	3.67e-11
	ETS2	6.73	3.47	2.22e-16	3.9e-14	8.15e-12	4.12	2.12	2.48e-06	0.000221	0.09	4.28	2.38	7.22e-08	4.21e-06	0.00265
	MX2	8.72	7.84	0	0	0	4.85	4.35	0	0	0	3.48	6.48	0	0	0
	MX1	18.92	10.08	0	0	0	10.93	5.8	0	0	0	9.25	38.77	0	0	0
	CSTB	25.74	2.1	2.4e-05	0.000926	0.88	26.71	2.17	9.31e-06	0.00072	0.34	29.59	2.22	2.2e-06	9.04e-05	0.08
	ICOSLG	7.3	3.59	1.11e-16	2.01e-14	4.07e-12	5.77	2.83	3.38e-11	7.17e-09	1.24e-06	6.48	2.27	6.82e-09	4.84e-07	0.00025
	USP18	3.51	7.01	0	0	0	2.39	4.76	2.68e-12	6.6e-10	9.83e-08	1.7	15.8	2.08e-10	1.88e-08	7.62e-06
	UPB1	1.19	5.41	8.03e-08	5.22e-06	0.00295	0.91	4.14	9.86e-06	0.000758	0.36	0.64	5.83	3.28e-05	0.000943	1
	GGT1	0.81	3.94	1.38e-06	7.01e-05	0.05	0.76	3.67	5.5e-06	0.000445	0.2	0.87	13.37	2.85e-09	2.15e-07	0.000104
	TOM1	1.75	4.01	1.8e-13	2.28e-11	6.6e-09	1.48	3.37	2.24e-10	4.17e-08	8.22e-06	0.9	2.54	1.53e-05	0.000484	0.56
	HMOX1	5.04	14.88	1.6e-14	2.31e-12	5.87e-10	2.65	7.8	3.51e-08	4.72e-06	0.00129	1.25	6.66	0.000111	0.0027	1
	Z79996.2-1	4.69	8	0	0	0	2.77	4.71	8.63e-11	1.76e-08	3.17e-06	3.1	5.81	5.83e-13	7.77e-11	2.14e-08
	CSF2RB	3.23	5.55	2.22e-16	3.9e-14	8.15e-12	1.93	3.31	3.92e-08	5.23e-06	0.00144	1.78	3.28	1.12e-07	6.28e-06	0.00409
	SCO2	87.26	3.61	0	0	0	83.58	3.44	0	0	0	50.66	4.02	9.99e-16	1.88e-13	3.67e-11
	TYMP	86.02	4.72	0	0	0	70.9	3.88	0	0	0	63.05	12.66	0	0	0
	ODF3B	13.8	5.54	9.04e-07	4.79e-05	0.03	10.99	4.4	2.99e-05	0.00205	1	9.22	13.3	1.61e-05	0.000506	0.59
	OFD1	2.81	-2.41	2.82e-08	1.93e-06	0.00103	2.81	-2.51	9.27e-09	1.36e-06	0.00034	2.42	-2.29	5.4e-07	2.57e-05	0.02
	AP1S2	6.87	3.48	0	0	0	6.22	3.14	0	0	0	6.3	2.41	1.43e-12	1.81e-10	5.26e-08
	SAT1	69.11	7.95	0	0	0	35.05	4.02	6.66e-16	2.49e-13	2.44e-11	27.4	4.77	6.22e-15	1.05e-12	2.28e-10
	CYBB	7.23	5.39	0	0	0	4.39	3.26	2.22e-16	8.76e-14	8.15e-12	5.19	7.62	0	0	0
	TFE3	6.02	2.52	6.89e-09	5.23e-07	0.000253	5.05	2.11	4.86e-06	0.000401	0.18	6.11	2.2	2.53e-07	1.31e-05	0.0093
	DIAPH2	0.17	2.1	4.72e-09	3.66e-07	0.000173	0.18	2.24	1.5e-10	2.9e-08	5.51e-06	0.14	2.78	9.21e-13	1.19e-10	3.38e-08
	ARHGEF6	0.81	-2.65	3.02e-09	2.43e-07	0.000111	0.81	-2.27	2.06e-07	2.37e-05	0.00755	1.26	-2.51	2.96e-11	3.05e-09	1.08e-06
	FLNA	52.98	2.85	0	0	0	39.54	2.12	0	0	0	63.86	2.63	0	0	0

## Sheet: NO_NQ
	Overlapping regulated transcripts for comparisons NO and NQ (173) (T=2 for absolute fold change)											*comparison also shown; transcripts not differentially regulated or insufficient significance
	analyzed in CLC Genomics Workbench											transcripts overlapping but regulated in different direction
		Thp-1 + N6 wt vs. Thp-1 mock (NO)					Thp-1 + N6 858 vs. Thp-1 mock (NQ)					Thp-1 + ADP-Heptose vs. Thp-1 mock (ZA1)*
	Name	Max group mean (RPKM)	Fold change	P-value	FDR p-value	Bonferroni	Max group mean (RPKM)	Fold change	P-value	FDR p-value	Bonferroni	Max group mean (RPKM)	Fold change	P-value	FDR p-value	Bonferroni
	NPAL3	0.31	-4.08	0.000558	0.01	1	0.31	-4.08	0.000562	0.03	1	0.39	-1.65	0.07	0.48	1
	CLIC4	1.27	4.02	0	0	0	0.91	2.88	1.89e-10	3.62e-08	6.95e-06	1.16	1.55	0.000779	0.01	1
	MTF1	1.83	4.57	1.44e-15	2.29e-13	5.3e-11	1.4	3.49	1.47e-10	2.87e-08	5.41e-06	0.97	1.77	0.00207	0.03	1
	MFSD2	35.89	2.05	5.3e-14	7.12e-12	1.94e-09	38.33	2.18	2.22e-16	8.76e-14	8.15e-12	14.18	1.05	0.67	1	1
	PDE4B	0.08	6.99	3.42e-10	3.05e-08	1.25e-05	0.07	5.87	1.57e-08	2.19e-06	0.000577	0.04	2.12	0.00768	0.09	1
	GBP4	0.94	15.52	0.000137	0.00424	1	0.73	12.04	0.000604	0.03	1	0.42	13.33	0.00867	0.1	1
	GCLM	6.01	3.18	3.44e-15	5.28e-13	1.26e-10	4.28	2.25	9.09e-08	1.14e-05	0.00334	4	1.41	0.01	0.15	1
	PHGDH	4.05	-2.58	5.13e-11	5.07e-09	1.88e-06	4.05	-2.02	2.52e-07	2.83e-05	0.00925	2.02	-1.57	0.00612	0.08	1
	MUC1	12.89	2.38	4.62e-06	0.000207	0.17	18.36	3.37	2.25e-11	4.88e-09	8.25e-07	6.87	1.46	0.11	0.65	1
	CD1D	2.22	-12.49	0.000466	0.01	1	2.22	-8.49	0.000439	0.02	1	1.66	-2.79	0.02	0.21	1
	SLAMF7	2.26	64.18	1.4e-05	0.000574	0.51	0.97	27.44	0.000622	0.03	1	0.23	60.39	0.15	0.82	1
	BLZF1	2.78	2.81	2.34e-09	1.9e-07	8.6e-05	2	2.01	0.000109	0.00638	1	2.35	1.68	0.00134	0.02	1
	RGS16	3.7	3.5	0.00158	0.03	1	6.68	6.29	1.1e-06	0.000105	0.04	3.55	1.92	0.05	0.38	1
	C1orf21	0.1	24.5	6.79e-06	0.000293	0.25	0.11	24.51	6.75e-06	0.000535	0.25	0.06	1.48	0.21	1	1
	CHI3L1	391.5	2.62	0	0	0	383.24	2.56	0	0	0	203.58	1.63	7.02e-09	4.96e-07	0.000258
	NID1	1.29	3	6.26e-13	7.48e-11	2.3e-08	1.01	2.33	6.6e-08	8.43e-06	0.00242	0.8	1.26	0.12	0.69	1
	GPR137B	0.42	4.82	3.52e-06	0.000162	0.13	0.28	3.25	0.000813	0.04	1	0.24	1.41	0.24	1	1
	OTOF	0.25	7.31	2e-06	9.85e-05	0.07	0.15	4.34	0.000741	0.03	1	0.02	3.89	0.2	0.97	1
	PIGF	1.17	2.6	6.33e-05	0.00218	1	1.23	2.73	4.91e-06	0.000404	0.18	1.13	-1.16	0.42	1	1
	TTC7A	0.66	-2.91	4.25e-11	4.23e-09	1.56e-06	0.66	-2.56	1.81e-09	2.93e-07	6.65e-05	0.58	-1.73	0.000225	0.00497	1
	ANXA4	1.21	-2.02	2.24e-06	0.00011	0.08	1.21	-2.15	3.6e-07	3.92e-05	0.01	2.47	-1.8	3.95e-07	1.94e-05	0.01
	DYSF	0.11	2.69	0.000613	0.02	1	0.13	3.01	0.000113	0.0066	1	0.05	1.01	0.97	1	1
	AFF3	0.52	-3.53	0	0	0	0.52	-2.29	3.66e-14	1.14e-11	1.34e-09	0.38	1.18	0.11	0.65	1
	PTPN18	3.58	-2.27	3.75e-06	0.000171	0.14	3.58	-2.05	3.14e-05	0.00214	1	2.6	1.04	0.81	1	1
	ACVR2A	0.22	7.47	3.63e-05	0.00134	1	0.15	5.2	0.00096	0.04	1	0.12	1.85	0.11	0.64	1
	TNFAIP6	3.2	131.07	2.85e-07	1.66e-05	0.01	1.46	59.48	2.01e-05	0.00144	0.74	0.11	4.84	0.13	0.75	1
	AC079305.6-2	8.83	3.21	0	0	0	7.24	2.62	1.11e-16	4.63e-14	4.07e-12	6.28	1.77	3.84e-07	1.89e-05	0.01
	CCL20	5.28	19.02	3.8e-05	0.00139	1	4.75	17.03	7.69e-05	0.00471	1	0.41	1.56	0.62	1	1
	SLC6A6	2.42	3.81	0	0	0	1.96	3.07	1.11e-16	4.63e-14	4.07e-12	1.04	1.99	4.8e-06	0.000175	0.18
	EIF1B	17.7	2.16	8.53e-05	0.00282	1	16.46	2	0.000463	0.02	1	13.84	1.6	0.02	0.18	1
	HYAL3	17.26	-2.5	1.07e-09	9.15e-08	3.93e-05	17.26	-2.26	2.69e-08	3.63e-06	0.000988	19.8	-1.47	0.00254	0.04	1
	NFKBIZ	1.94	6.23	1.75e-13	2.23e-11	6.41e-09	1.81	5.78	2.05e-12	5.22e-10	7.52e-08	0.5	1.1	0.74	1	1
	AC092981.3-1	0.21	12.88	1.18e-06	6.12e-05	0.04	0.12	7.23	0.000253	0.01	1	0.04	5.06	0.03	0.28	1
	PEX5L	0.06	3.38	0.00219	0.04	1	0.07	3.73	0.00082	0.04	1	0.05	1.87	0.09	0.56	1
	BCL6	1.3	20.73	3.07e-07	1.78e-05	0.01	0.98	15.65	4.02e-06	0.000341	0.15	0.25	3.12	0.05	0.38	1
	DHRS8	1.03	-2.28	2.09e-05	0.000816	0.77	1.03	-2.44	6.42e-06	0.000512	0.24	1.25	-1.1	0.53	1	1
	NFKB1	2.29	4.25	0	0	0	1.53	2.82	1.67e-15	6.05e-13	6.11e-11	1.19	1.96	2.1e-07	1.11e-05	0.00772
	MANBA	0.83	2.45	1.8e-09	1.5e-07	6.61e-05	0.69	2.01	4.26e-06	0.000358	0.16	0.47	1.62	0.00361	0.05	1
	SC4MOL	2.77	3.98	2.41e-07	1.42e-05	0.00883	2.45	3.51	3.56e-06	0.000304	0.13	0.96	1.1	0.74	1	1
	ACSL1	6.43	8.76	0	0	0	3.99	5.42	0	0	0	1.53	1.94	2.4e-06	9.74e-05	0.09
	FAM105A	1.25	-3.03	4.33e-05	0.00156	1	1.25	-2.67	0.000171	0.00951	1	2.44	-1.89	0.00013	0.00308	1
	PTGER4	8.19	2.9	3.1e-12	3.42e-10	1.14e-07	6.2	2.19	6.76e-07	7.03e-05	0.02	6.13	1.46	0.00842	0.1	1
	HMGCS1	6.9	2.82	5.77e-15	8.58e-13	2.12e-10	6.44	2.62	5.65e-13	1.52e-10	2.07e-08	3.71	1.01	0.92	1	1
	AC145132.2-1	59.99	-3.68	5e-05	0.00177	1	59.99	-10.14	1.2e-06	0.000114	0.04	26.16	-1.41	0.32	1	1
	THBS4	1.65	-3.62	3.25e-11	3.3e-09	1.19e-06	1.65	-3.81	1.22e-11	2.79e-09	4.49e-07	0.77	-1.99	0.00412	0.05	1
	ZFYVE16	1.01	2.85	6.55e-09	5e-07	0.00024	0.72	2.02	0.000197	0.01	1	0.42	1.4	0.15	0.81	1
	FAM151B	0.23	4.99	0.00133	0.03	1	0.24	5.2	0.00096	0.04	1	0.19	1.51	0.26	1	1
	MCTP1	0.2	2.5	3.34e-10	3e-08	1.22e-05	0.18	2.23	5.26e-08	6.82e-06	0.00193	0.09	1.69	0.00313	0.04	1
	RHOBTB3	0.76	2.12	0.000106	0.00341	1	0.72	2.01	0.000347	0.02	1	0.36	-1.44	0.16	0.86	1
	ELL2	0.44	3.87	3.34e-06	0.000154	0.12	0.38	3.28	5.72e-05	0.00364	1	0.27	1.18	0.53	1	1
	RGS14	2.82	-2.72	6e-05	0.00208	1	2.82	-2.63	9.3e-05	0.00554	1	1.43	1.45	0.17	0.86	1
	AL035653.12	6.2	2.95	4.76e-05	0.0017	1	7.34	3.48	1.88e-06	0.000172	0.07	3.13	1.44	0.2	0.98	1
	CAP2	0.14	2.64	0.00135	0.03	1	0.17	3.23	7.63e-05	0.00468	1	0.07	-1.16	0.67	1	1
	IER3	9.93	24.61	0.000962	0.02	1	12.66	31.21	0.000367	0.02	1	0.76	18.01	0.32	1	1
	DEF6	5.83	-2.98	9.86e-14	1.29e-11	3.62e-09	5.83	-2.14	1.95e-08	2.7e-06	0.000717	5.79	-1.45	0.00287	0.04	1
	VEGF	13.23	2.2	1.48e-11	1.56e-09	5.44e-07	15.97	2.64	0	0	0	8.23	1.78	7.63e-06	0.000264	0.28
	ESNA1	0.58	3.51	1.87e-12	2.1e-10	6.86e-08	0.53	3.2	9.89e-11	1.98e-08	3.63e-06	0.38	1.35	0.06	0.45	1
	SGK1	0.33	19.47	2.49e-10	2.25e-08	9.12e-06	0.2	11.62	2.69e-07	2.99e-05	0.00986	0.06	15.22	0.00558	0.07	1
	HIVEP2	0.35	2.99	4.53e-09	3.52e-07	0.000166	0.3	2.55	9.33e-07	9.11e-05	0.03	0.15	1	0.98	1	1
	FBXO30	4.87	2.6	1.33e-08	9.64e-07	0.000487	4.36	2.32	7.87e-07	7.95e-05	0.03	3.67	-1.07	0.68	1	1
	WTAP	11.89	2.86	0	0	0	8.35	2	4.51e-10	8.07e-08	1.65e-05	6.48	1.26	0.04	0.31	1
	TTYH3	17.96	2.66	0	0	0	14	2.07	1.24e-13	3.48e-11	4.55e-09	12.14	1.77	7.18e-09	5.07e-07	0.000264
	ARL4A	5.82	3.72	8.66e-05	0.00286	1	8.01	5.1	5.85e-07	6.15e-05	0.02	6.29	-1.21	0.44	1	1
	HDAC9	0.06	2.42	0.00114	0.03	1	0.06	2.47	0.000871	0.04	1	0.05	1.09	0.73	1	1
	AC068533.7-2	0.96	2.45	0.000231	0.0067	1	0.97	2.45	0.000228	0.01	1	0.9	-1.01	0.94	1	1
	CYP51A1	3.48	2.27	5.98e-07	3.26e-05	0.02	3.25	2.1	6.91e-06	0.000544	0.25	1.25	-1.33	0.24	1	1
	PBEF1	6.91	9.17	0	0	0	3.74	4.94	0	0	0	1.46	1.64	0.00463	0.06	1
	C7orf60	0.21	3.69	5.91e-05	0.00206	1	0.18	3.16	0.000483	0.02	1	0.14	1.46	0.2	0.97	1
	PRKAG2	0.18	3.17	1.3e-08	9.49e-07	0.000478	0.15	2.59	4.65e-06	0.000385	0.17	0.12	1.99	0.00306	0.04	1
	INSIG1	9.74	2.69	1.22e-11	1.3e-09	4.48e-07	10.5	2.89	2.63e-13	7.24e-11	9.63e-09	4.1	1.05	0.76	1	1
	GSR	4.48	2.47	1.78e-14	2.54e-12	6.52e-10	3.82	2.1	6.47e-10	1.11e-07	2.37e-05	2.4	1.68	7.7e-05	0.00199	1
	LYN	2.13	3.88	0	0	0	1.36	2.46	8.57e-13	2.3e-10	3.14e-08	1	1.74	1.6e-05	0.000503	0.59
	NSMAF	2.81	2.34	6.58e-13	7.82e-11	2.42e-08	2.54	2.1	4.6e-10	8.19e-08	1.69e-05	1.55	1.25	0.07	0.49	1
	GSDMC	0.37	-6.43	0.000576	0.01	1	0.37	-5.17	0.000899	0.04	1	0.08	-5.13	0.11	0.67	1
	CHMP5	5.79	2.42	1.17e-08	8.55e-07	0.000429	5.22	2.17	7.55e-07	7.7e-05	0.03	5.47	1.75	0.000132	0.00312	1
	GALT	6.39	-3.53	0.000152	0.00462	1	6.39	-2.7	0.00111	0.05	1	6.78	1.17	0.49	1	1
	PAX5	0.16	3.11	6.55e-05	0.00224	1	0.13	2.64	0.000802	0.03	1	0.04	1.59	0.28	1	1
	C10orf97	0.59	3.11	2.31e-07	1.37e-05	0.00849	0.5	2.61	6.79e-05	0.00423	1	0.34	1.15	0.55	1	1
	MASTL	2.21	2.34	8.86e-07	4.73e-05	0.03	2.42	2.55	4.59e-08	6.08e-06	0.00169	1.46	1.47	0.03	0.28	1
	MAP3K8	2.04	5.28	1.38e-11	1.45e-09	5.06e-07	1.04	2.69	0.000373	0.02	1	0.74	2.02	0.02	0.17	1
	AL391137.11-1	0.28	2	0.000407	0.01	1	0.35	2.5	1.58e-06	0.000146	0.06	0.27	1.43	0.05	0.38	1
	EGR2	12.17	34.98	1.36e-09	1.15e-07	4.98e-05	6.65	19.05	6.82e-07	7.05e-05	0.03	0.59	4.84	0.13	0.75	1
	IFIT3	7.05	9.95	0	0	0	4.37	6.15	8.99e-12	2.06e-09	3.3e-07	3.83	789.28	0.02	0.18	1
	IFIT1	10.22	19.77	0	0	0	6.54	12.61	2.22e-16	8.76e-14	8.15e-12	4.58	865.56	0.02	0.17	1
	PDLIM1	1.34	-2.62	1.38e-07	8.55e-06	0.00505	1.34	-2.15	9.76e-06	0.000752	0.36	1.35	-1.24	0.15	0.82	1
	PIK3AP1	1.67	2.57	5.44e-15	8.11e-13	2e-10	1.85	2.83	0	0	0	1.34	1.03	0.81	1	1
	C10orf91	16.19	-3.79	2.05e-10	1.87e-08	7.53e-06	16.19	-2.02	4.72e-05	0.00309	1	16.79	-1.33	0.07	0.47	1
	AC068580.3	0.71	8.52	0.00046	0.01	1	1.11	13.28	1.62e-05	0.00118	0.6	0.08	1.56	0.62	1	1
	DENND5A	0.65	2.37	1.19e-07	7.44e-06	0.00437	0.61	2.22	1.15e-06	0.00011	0.04	0.22	1.06	0.79	1	1
	MS4A6A	2.7	-6.32	8.56e-07	4.58e-05	0.03	2.7	-3.57	2.89e-05	0.00198	1	2.48	-2.1	0.00558	0.07	1
	MS4A7	14.96	2.16	3.28e-12	3.62e-10	1.2e-07	15.09	2.17	2.38e-12	6.02e-10	8.73e-08	8.05	-1.21	0.12	0.71	1
	MS4A14	2.45	2.94	1.84e-07	1.11e-05	0.00675	2.41	2.89	3.18e-07	3.49e-05	0.01	0.57	1.06	0.85	1	1
	RPS6KA4	4.84	-2.89	8.21e-08	5.3e-06	0.00301	4.84	-2.63	5.02e-07	5.32e-05	0.02	4.21	-1.6	0.0082	0.1	1
	ARHGEF17	0.34	-3.4	0.000656	0.02	1	0.34	-3.4	0.000661	0.03	1	0.2	-1.73	0.13	0.75	1
	ZC3H12C	0.72	6.82	1.56e-12	1.79e-10	5.74e-08	0.45	4.22	1.12e-06	0.000108	0.04	0.29	2.12	0.00886	0.1	1
	C12orf35	8.8	3.25	0	0	0	6.27	2.31	1.71e-12	4.42e-10	6.28e-08	6.05	1.69	3.2e-06	0.000125	0.12
	ACCN2	1.19	-3.75	2.22e-05	0.000863	0.81	1.19	-2.82	0.000267	0.01	1	0.89	-1.21	0.46	1	1
	SLC11A2	2.41	7.16	0	0	0	1.48	4.4	2.78e-12	6.79e-10	1.02e-07	0.49	1.23	0.41	1	1
	NAB2	7.22	2.43	1.44e-05	0.000587	0.53	9.38	3.15	8.05e-09	1.19e-06	0.000295	3.82	1.18	0.48	1	1
	NAV3	1.22	3.15	0	0	0	1.14	2.94	0	0	0	0.36	1.23	0.08	0.53	1
	ATP2B1	1.44	4.1	2.66e-15	4.11e-13	9.78e-11	1.08	3.07	9.73e-10	1.65e-07	3.57e-05	0.75	-1.12	0.49	1	1
	AC025260.29-3	0.35	-2.52	1.84e-05	0.00073	0.67	0.35	-2.25	9.74e-05	0.00578	1	0.14	-1.06	0.84	1	1
	TXNRD1	9.9	3.68	0	0	0	5.82	2.15	7.06e-14	2.06e-11	2.59e-09	5.83	1.5	3.88e-05	0.00108	1
	SELPLG	1.86	-7.75	2.22e-05	0.000863	0.82	1.86	-4.35	0.00013	0.00743	1	1.41	-1.5	0.19	0.93	1
	MVK	1.3	2.31	0.00134	0.03	1	1.48	2.63	0.000175	0.00963	1	0.46	1.06	0.86	1	1
	GJA3	1	9.13	4.45e-06	0.0002	0.16	0.87	7.89	2.09e-05	0.00149	0.77	0.2	-7.64	0.04	0.34	1
	FLT3	0.51	-3.15	3.75e-07	2.13e-05	0.01	0.51	-2.68	4.04e-06	0.000342	0.15	0.44	-1.36	0.1	0.62	1
	DGKH	0.26	2.78	1.67e-06	8.37e-05	0.06	0.26	2.72	2.9e-06	0.000252	0.11	0.14	1.92	0.01	0.15	1
	C13orf31	2.12	7.61	1.17e-06	6.08e-05	0.04	1.3	4.63	0.000389	0.02	1	1.03	1.65	0.14	0.77	1
	RAB20	1.82	2.44	3.26e-07	1.88e-05	0.01	1.57	2.1	3.03e-05	0.00207	1	0.81	1.75	0.02	0.19	1
	GCH1	0.52	4.28	2.94e-06	0.000138	0.11	0.44	3.66	4.02e-05	0.00268	1	0.26	-1.62	0.13	0.75	1
	BATF	0.76	2.92	0.00185	0.04	1	0.95	3.65	0.000116	0.00674	1	0.46	2.58	0.02	0.2	1
	AC135983.4-3	9.86	-2.74	0.000138	0.00428	1	9.86	-2.74	0.00014	0.00791	1	12.94	-695.65	0.02	0.2	1
	PAK6	0.64	-5.47	1.98e-05	0.000778	0.73	0.64	-3.66	0.000157	0.00882	1	0.29	-1.1	0.79	1	1
	CATSPER2	0.57	5.76	1.22e-05	0.000503	0.45	0.65	6.54	2.19e-06	0.000199	0.08	0.31	1.41	0.3	1	1
	DMXL2	2.65	4.76	0	0	0	1.65	2.94	0	0	0	1.04	1.45	0.00108	0.02	1
	MYO5A	0.29	2.73	7.91e-08	5.15e-06	0.0029	0.23	2.16	6.37e-05	0.00399	1	0.26	1.66	0.00285	0.04	1
	NEDD4	0.22	2.78	6.32e-05	0.00218	1	0.21	2.59	0.000226	0.01	1	0.18	1.19	0.45	1	1
	SCAMP5	0.99	-2.76	0.000849	0.02	1	0.99	-3.6	0.000116	0.00675	1	1.33	-1.4	0.14	0.77	1
	PSTPIP1	0.83	-3.75	7.72e-06	0.000328	0.28	0.83	-3.75	7.81e-06	0.000611	0.29	0.68	1.32	0.23	1	1
	AC107883.6	0.46	3.3	1.07e-09	9.15e-08	3.93e-05	0.29	2.07	0.000467	0.02	1	0.23	1.11	0.58	1	1
	RASGRF1	0.21	5.56	2.32e-06	0.000113	0.08	0.18	4.62	3.26e-05	0.0022	1	0.1	2.11	0.04	0.34	1
	ISG20	1.51	13.39	7.84e-07	4.2e-05	0.03	0.76	6.72	0.000454	0.02	1	0.4	4.8	0.01	0.14	1
	FES	15.54	-2.5	1.87e-12	2.1e-10	6.86e-08	15.54	-2.5	1.96e-12	5.02e-10	7.18e-08	14.29	1.22	0.08	0.53	1
	ARRDC4	1.89	7.16	2.62e-06	0.000125	0.1	1.82	6.87	4.48e-06	0.000375	0.16	1.25	1.62	0.12	0.68	1
	ABCA3	0.45	-3.15	0.000136	0.00422	1	0.45	-2.82	0.000359	0.02	1	0.27	1.29	0.37	1	1
	IL32	5.22	22.01	1.43e-05	0.000585	0.52	2.86	12.04	0.000604	0.03	1	2.71	195.99	0.06	0.44	1
	CORO1A	35.23	-2.59	8.03e-14	1.06e-11	2.95e-09	35.23	-2.29	2.54e-11	5.48e-09	9.32e-07	37.26	-1.02	0.85	1	1
	GPR114	0.77	-4.88	4.54e-07	2.55e-05	0.02	0.77	-2.45	0.000378	0.02	1	0.99	1.55	0.01	0.15	1
	NFAT5	1.28	2.86	6.66e-16	1.11e-13	2.44e-11	0.95	2.11	2.44e-08	3.3e-06	0.000895	0.62	1.8	8.06e-05	0.00206	1
	NUDT7	0.91	-6.47	0.00013	0.00406	1	0.91	-15.59	0.000127	0.00729	1	0.73	1.1	0.74	1	1
	C17orf91	5.6	8.85	9.13e-07	4.83e-05	0.03	2.87	4.52	0.00116	0.05	1	1.86	4.41	0.00822	0.1	1
	TRIM16	0.51	2.28	0.00193	0.04	1	0.53	2.36	0.00116	0.05	1	0.44	1.75	0.03	0.28	1
	FLCN	1.7	2.22	0.000137	0.00425	1	1.62	2.12	0.00038	0.02	1	1.01	1.49	0.12	0.68	1
	MYO18A	1.02	-2.22	7.82e-08	5.1e-06	0.00287	1.02	-2.15	2.13e-07	2.44e-05	0.00783	1.35	-1.77	8.01e-06	0.000275	0.29
	CCL2	22.32	17.19	1.51e-09	1.26e-07	5.53e-05	15.66	12.03	1.75e-07	2.04e-05	0.0064	2.67	85.81	0.12	0.69	1
	CCL4	72.21	116.04	1.11e-16	2.01e-14	4.07e-12	33.94	54.34	4.22e-12	1.01e-09	1.55e-07	0.63	26.48	0.26	1	1
	CCL4L1	25.82	86.85	1.31e-10	1.23e-08	4.79e-06	12.08	40.48	1.53e-07	1.83e-05	0.00561	1.03	60.39	0.15	0.82	1
	CCL3L1	28.74	6.51	6.1e-12	6.58e-10	2.24e-07	17.32	3.91	4.62e-06	0.000385	0.17	0.54	-16.05	0.34	1	1
	CCL4L2	46.89	81.23	0	0	0	9.99	17.26	4.63e-08	6.11e-06	0.0017	0.74	43.43	0.19	0.93	1
	STAT3	1.79	2.3	7.62e-10	6.59e-08	2.79e-05	1.68	2.16	1.89e-08	2.62e-06	0.000693	1.37	1.15	0.27	1	1
	LRRC37A	0.49	-4.89	7.68e-05	0.00258	1	0.49	-9.63	1.91e-05	0.00137	0.7	0.16	1.06	0.88	1	1
	ABCC3	0.58	13.26	5.08e-08	3.36e-06	0.00186	0.37	8.3	1.23e-05	0.000926	0.45	0.16	17.11	0.00372	0.05	1
	TRIM25	12.74	2.6	0	0	0	9.94	2.02	1.48e-10	2.87e-08	5.42e-06	9.13	1.79	1.12e-07	6.32e-06	0.00412
	MPO	2.69	-2.48	0.00105	0.02	1	2.69	-2.48	0.00106	0.04	1	2.73	-1.42	0.14	0.77	1
	TMEM49	0.88	2.32	3.17e-09	2.53e-07	0.000116	0.86	2.25	1.27e-08	1.83e-06	0.000467	0.6	1.76	0.000206	0.00462	1
	KCNH6	0.35	2.15	4.59e-06	0.000205	0.17	0.37	2.26	9.12e-07	8.94e-05	0.03	0.31	1.17	0.31	1	1
	SOCS3	6.58	8.71	7.38e-06	0.000315	0.27	3.94	5.2	0.00096	0.04	1	0.78	-1.17	0.82	1	1
	TMEM105	1.35	-5.94	6.95e-06	0.000299	0.26	1.35	-2.66	0.00105	0.04	1	0.53	1.33	0.43	1	1
	LRRC45	10.28	-4.29	1.21e-12	1.4e-10	4.43e-08	10.28	-2.32	6.6e-07	6.9e-05	0.02	8.28	-1.63	0.00343	0.05	1
	PSTPIP2	0.91	2.15	1.85e-06	9.15e-05	0.07	0.94	2.2	7.49e-07	7.68e-05	0.03	0.67	1.45	0.02	0.21	1
	SMAD7	0.92	3.62	2.82e-05	0.00107	1	0.99	3.89	8.7e-06	0.000677	0.32	0.6	1.91	0.03	0.28	1
	PMAIP1	11.76	2.55	3.29e-06	0.000152	0.12	10.5	2.27	6.05e-05	0.00384	1	7.67	1.53	0.06	0.43	1
	ZCCHC2	2.24	9.19	0	0	0	1.72	7.04	0	0	0	0.62	1.63	0.03	0.28	1
	PALM	0.55	-6.49	3.08e-05	0.00115	1	0.55	-3.57	0.000375	0.02	1	0.52	-1.88	0.03	0.29	1
	AC006273.1	44.32	-4.02	0	0	0	44.32	-2.02	2.8e-12	6.79e-10	1.03e-07	35.69	-1.91	5.09e-10	4.3e-08	1.87e-05
	ARHGEF18	1.38	-2.22	1.59e-08	1.14e-06	0.000583	1.38	-2.08	1.4e-07	1.69e-05	0.00512	1.18	-1.35	0.02	0.22	1
	ICAM1	12.41	351.51	6.12e-10	5.34e-08	2.25e-05	6.25	176.31	4.96e-08	6.46e-06	0.00182	7.73	1984.34	0.00723	0.09	1
	SIX5	8.47	2.12	0.00171	0.04	1	9.11	2.27	0.000545	0.03	1	3.73	1.03	0.92	1	1
	C5AR1	1.31	15.52	0.000137	0.00424	1	0.98	11.54	0.000763	0.03	1	0.13	1.56	0.62	1	1
	SIRPA	7.76	3.06	0	0	0	6.09	2.39	3.77e-15	1.31e-12	1.39e-10	4.77	1.76	3.98e-07	1.95e-05	0.01
	TP53INP2	3.29	7.58	2.58e-07	1.51e-05	0.00947	1.82	4.19	0.00048	0.02	1	0.56	1.51	0.41	1	1
	MMP9	15.59	22.02	0	0	0	7.59	10.69	2.66e-13	7.3e-11	9.78e-09	19.04	2408.12	0.00587	0.07	1
	NCAM2	0.24	-2.81	3.33e-12	3.66e-10	1.22e-07	0.24	-2.27	5.28e-09	8.11e-07	0.000194	0.11	-1.29	0.12	0.69	1
	SLC37A1	1.19	2.55	1.94e-09	1.6e-07	7.11e-05	1.07	2.28	1.78e-07	2.08e-05	0.00654	0.83	1.5	0.00917	0.1	1
	C21orf67	2.98	4.31	8.23e-05	0.00273	1	2.7	3.89	0.000284	0.01	1	1.73	3.6	0.00386	0.05	1
	LSS	4.15	3.33	0	0	0	3.62	2.89	2.88e-14	9.1e-12	1.06e-09	1.53	1.25	0.15	0.83	1
	BID	5.12	2.68	8.88e-16	1.45e-13	3.26e-11	4.06	2.12	2.06e-09	3.29e-07	7.57e-05	3.52	1.83	2e-06	8.37e-05	0.07
	GP1BB	44.2	-2.93	3.87e-07	2.19e-05	0.01	44.2	-2.77	9.98e-07	9.69e-05	0.04	12.08	-1.43	0.26	1	1
	ADORA2A	0.65	9.08	0	0	0	0.54	7.6	0	0	0	0.39	1.65	0.00191	0.03	1
	MPST	4.64	-4.11	1.51e-07	9.25e-06	0.00554	4.64	-2.34	5.13e-05	0.00331	1	4.13	-1.79	0.00421	0.06	1
	PIM3	58.23	2.72	4.44e-16	7.61e-14	1.63e-11	54.26	2.53	6.94e-14	2.04e-11	2.55e-09	24.67	1.76	0.000124	0.00295	1
	PIM2	14.37	3.81	6.44e-13	7.67e-11	2.36e-08	12.21	3.22	5.84e-10	1.03e-07	2.14e-05	5.73	-1.57	0.06	0.41	1

## Sheet: NO_ZA1
	Overlapping regulated transcripts for comparisons NO and ZA1 (196) (T=2 for absolute fold change)											*comparison also shown; transcripts not differentially regulated or insufficient significance
	analyzed in CLC Genomics Workbench											transcripts overlapping but regulated in different direction
		Thp-1 + N6 wt vs. Thp-1 mock (NO)					Thp-1 + N6 858 vs. Thp-1 mock (NQ)*					Thp-1 + ADP-Heptose vs. Thp-1 mock (ZA1)
	Name	Max group mean (RPKM)	Fold change	P-value	FDR p-value	Bonferroni	Max group mean (RPKM)	Fold change	P-value	FDR p-value	Bonferroni	Max group mean (RPKM)	Fold change	P-value	FDR p-value	Bonferroni
	SPSB1	0.32	2.98	0.000358	0.00964	1	0.16	1.43	0.29	1	1	0.23	7.28	4.72e-05	0.00129	1
	RP1-21O18.1	0.04	-4.78	0.000101	0.00328	1	0.04	-1.48	0.15	1	1	0.05	-6.04	5.51e-06	0.000198	0.2
	KIF17	0.32	-6.28	0.000169	0.00508	1	0.32	-3.18	0.00219	0.08	1	0.48	-3.97	5.31e-05	0.00143	1
	SLC9A1	0.74	2.16	6.48e-05	0.00222	1	0.62	1.79	0.00339	0.11	1	0.59	2.7	4.41e-05	0.00122	1
	AK2	8.37	-2.11	7.93e-11	7.61e-09	2.91e-06	8.37	-1.4	0.00155	0.06	1	11.26	-2.62	0	0	0
	MAP7D1	5.65	2.04	4.23e-08	2.84e-06	0.00155	4.13	1.49	0.00331	0.11	1	5.81	2.88	3.22e-14	4.98e-12	1.18e-09
	PPIE	14.45	-2.36	5.55e-16	9.3e-14	2.04e-11	14.45	-1.46	0.000126	0.00725	1	16.61	-2.02	2.85e-12	3.38e-10	1.04e-07
	BMP8B	2.47	-2.23	2.49e-06	0.00012	0.09	2.47	-1.49	0.00981	0.24	1	4.61	-8.6	0	0	0
	MOBKL2C	4.61	2.99	9.09e-06	0.00038	0.33	2.77	1.79	0.03	0.48	1	2.68	3.17	0.000215	0.00478	1
	CDCP2	0.34	-5.05	0.000141	0.00434	1	0.34	-1.43	0.21	1	1	0.41	-2.63	0.00203	0.03	1
	COL24A1	0.09	2.87	2.7e-05	0.00103	0.99	0.06	1.74	0.04	0.6	1	0.06	3.73	8.44e-05	0.00214	1
	MOV10	5.02	2.81	5.54e-13	6.67e-11	2.03e-08	2.77	1.55	0.00471	0.14	1	3.81	3.13	2.26e-12	2.75e-10	8.28e-08
	LMNA	8.44	2.77	0	0	0	5.24	1.71	2.16e-07	2.46e-05	0.00791	18.48	5.03	0	0	0
	PEA15	30.7	2.98	0	0	0	19.48	1.89	5.41e-08	6.99e-06	0.00199	32.24	2.61	0	0	0
	MPZ	6.13	2.26	0.00135	0.03	1	3.67	1.35	0.27	1	1	6.28	2.51	0.000369	0.00752	1
	GLUL	37.86	-2.29	1.11e-15	1.8e-13	4.07e-11	37.86	-1.91	1.38e-10	2.73e-08	5.05e-06	56.99	-2.77	0	0	0
	ATP2B4	0.32	-3.11	2.04e-05	0.000798	0.75	0.32	-1.7	0.01	0.25	1	0.47	-2.48	4.07e-06	0.000152	0.15
	SLC45A3	0.64	5.82	0.000375	0.01	1	0.27	2.51	0.09	0.95	1	1.29	8.52	2.45e-07	1.27e-05	0.009
	HLX	17.08	2.57	1.67e-09	1.39e-07	6.12e-05	9.64	1.45	0.03	0.51	1	11.35	2.04	3.38e-05	0.00097	1
	VIT	0.5	-2.12	4.97e-05	0.00177	1	0.5	-1.26	0.16	1	1	0.52	-2.87	1.5e-07	8.23e-06	0.00551
	STRN	0.12	3.54	0.00247	0.05	1	0.04	1.32	0.57	1	1	0.13	-3.49	0.00247	0.04	1
	EIF2AK2	1.98	2.56	0	0	0	1.54	1.99	1.82e-11	4.04e-09	6.66e-07	1.38	2.76	0	0	0
	CCDC88A	1.6	2.1	1.81e-10	1.68e-08	6.63e-06	1.19	1.56	0.000218	0.01	1	1.82	2.27	5.42e-13	7.26e-11	1.99e-08
	AC018462.3	35.36	-5.29	1.11e-05	0.00046	0.41	35.36	-1.84	0.02	0.43	1	49.16	2.43	0.000314	0.00657	1
	NAGK	3.9	2.12	0.000385	0.01	1	3.57	1.93	0.00471	0.14	1	4.52	2.1	0.000172	0.00394	1
	AC133644.1	0.28	2.95	1.17e-05	0.000486	0.43	0.14	1.5	0.13	1	1	0.19	2.62	0.000432	0.00861	1
	DHRS9	0.67	-3.49	0.000494	0.01	1	0.67	-1.54	0.12	1	1	0.95	-4.92	4.84e-06	0.000176	0.18
	CDCA7	5.73	-2.07	7.84e-06	0.000332	0.29	5.73	-1.42	0.02	0.38	1	10.04	-3.03	3.89e-14	5.99e-12	1.43e-09
	OBFC2A	2.29	3.46	0.000145	0.00446	1	1.35	2.04	0.04	0.63	1	2.17	5.77	1.19e-05	0.00039	0.44
	MARS2	8.15	-2.82	0.000896	0.02	1	8.15	-1.88	0.02	0.43	1	10.68	-4.53	3.65e-06	0.000139	0.13
	CASP10	0.7	2.22	0.00153	0.03	1	0.48	1.52	0.12	1	1	0.71	2.82	0.000103	0.00253	1
	WDR12	2.37	-2.22	3.08e-06	0.000144	0.11	2.37	-1.86	0.000144	0.00812	1	3.08	-2.23	2.1e-07	1.11e-05	0.00772
	FN1	0.16	4.78	0.00185	0.04	1	0.12	3.54	0.01	0.32	1	0.38	3.29	5.62e-05	0.0015	1
	SP100	1.85	2.84	0	0	0	1.3	1.99	2.38e-08	3.25e-06	0.000873	1.13	2.17	2.75e-09	2.08e-07	0.000101
	DGKD	1.11	-2.11	6.14e-08	4.06e-06	0.00225	1.11	-1.48	0.00217	0.08	1	0.78	-2.03	4.65e-06	0.00017	0.17
	HES6	54.18	-3.45	2.2e-12	2.45e-10	8.07e-08	54.18	-1.98	6.19e-06	0.000496	0.23	33.59	-2.6	1.21e-06	5.28e-05	0.04
	TMEM111	3.48	2.76	3.59e-09	2.82e-07	0.000132	1.93	1.53	0.02	0.44	1	3.03	2.08	1.32e-05	0.000426	0.48
	ATG7	1.5	2.31	1.11e-16	2.01e-14	4.07e-12	1.2	1.85	1.68e-09	2.73e-07	6.18e-05	0.91	3.66	0	0	0
	TSEN2	0.53	-2.76	0.000849	0.02	1	0.53	-1.52	0.11	1	1	0.56	-3.81	5.22e-05	0.00141	1
	NUP210	3.26	-2.01	2.91e-11	2.96e-09	1.07e-06	3.26	-1.88	1.24e-09	2.08e-07	4.55e-05	3.56	-2.74	0	0	0
	AXUD1	2.68	3.07	6.04e-05	0.00209	1	1.77	2.01	0.02	0.36	1	1.66	4.98	7.18e-05	0.00187	1
	PHF7	2.23	-2.97	0.000221	0.00643	1	2.23	-1.73	0.03	0.51	1	1.95	-3.6	0.000118	0.00284	1
	ARHGEF3	0.06	5.37	8.23e-05	0.00273	1	0.04	3.74	0.00278	0.09	1	0.1	4.09	3.59e-06	0.000138	0.13
	STXBP5L	0.09	2.31	6.24e-05	0.00215	1	0.05	1.39	0.18	1	1	0.07	2.96	4.6e-05	0.00126	1
	OSBPL11	0.26	3.47	0.00102	0.02	1	0.22	2.95	0.00507	0.15	1	0.3	2.75	0.00191	0.03	1
	WDR49	0.14	-3.15	0.000439	0.01	1	0.14	-1.64	0.07	0.82	1	0.14	-21.77	1.47e-05	0.000468	0.54
	GPR160	3.13	-2.45	5.19e-11	5.12e-09	1.91e-06	3.13	-1.95	2.96e-07	3.27e-05	0.01	3.84	-2.92	9.99e-16	1.88e-13	3.67e-11
	AC108671.5	1.54	5.08	0.000152	0.00464	1	0.64	2.1	0.12	1	1	0.95	5.44	0.00213	0.03	1
	BDH1	1.38	-2.24	5.7e-07	3.14e-05	0.02	1.38	-1.73	0.000277	0.01	1	1.23	-2.23	1.87e-06	7.91e-05	0.07
	SH3TC1	0.49	4.2	0.000112	0.00359	1	0.36	3.05	0.00367	0.12	1	0.6	24.55	6.7e-06	0.000234	0.25
	AC074378.4	27.25	10.54	0.00125	0.03	1	19.55	7.55	0.00647	0.18	1	41.26	8.27	8.23e-05	0.0021	1
	PLAC8	2.04	-2.37	2.64e-05	0.00101	0.97	2.04	-1.92	0.000707	0.03	1	1.64	-5.27	1.05e-07	5.97e-06	0.00386
	AFF1	0.56	-2.22	3.08e-06	0.000144	0.11	0.56	-1.91	8.12e-05	0.00495	1	0.75	-2.61	1.74e-09	1.36e-07	6.39e-05
	SYNPO2	0.24	-2.43	0.000258	0.00738	1	0.24	-1.64	0.01	0.32	1	0.33	-2.57	2.09e-06	8.69e-05	0.08
	ANXA5	9.35	2.38	7.88e-15	1.17e-12	2.89e-10	6.75	1.71	3.04e-06	0.000264	0.11	11.68	2.63	0	0	0
	IRF2	0.85	3.59	5.28e-06	0.000235	0.19	0.5	2.11	0.01	0.28	1	0.76	2.31	0.00116	0.02	1
	SGTB	0.81	4.64	2.27e-08	1.58e-06	0.000831	0.3	1.75	0.07	0.83	1	0.43	2.49	0.00181	0.03	1
	PDLIM4	0.69	7.16	0.00144	0.03	1	0.16	1.74	0.45	1	1	0.75	21.83	0.00153	0.02	1
	IRF1	5.46	2.52	2.4e-05	0.000928	0.88	4.68	2.15	0.00151	0.06	1	5.23	2.58	8.48e-05	0.00215	1
	CSF1R	0.83	2.28	2.76e-05	0.00105	1	0.46	1.25	0.34	1	1	2.17	12.2	0	0	0
	CPEB4	0.73	3.91	3.22e-09	2.56e-07	0.000118	0.39	2.12	0.00451	0.14	1	0.48	2.29	0.000822	0.01	1
	MGAT4B	32.39	2.56	0	0	0	22.52	1.78	2.82e-07	3.13e-05	0.01	17.79	2.35	8.6e-12	9.57e-10	3.16e-07
	AL136307.12-1	19.22	2.42	0.00114	0.03	1	14.04	1.76	0.05	0.66	1	26.38	3.22	6.63e-06	0.000232	0.24
	EEF1E1	1.86	-2.14	0.000345	0.00938	1	1.86	-1.76	0.00497	0.15	1	2.37	-2.14	7.3e-05	0.00189	1
	SYCP2L	0.81	-2.1	1.66e-05	0.000664	0.61	0.81	-1.83	0.000269	0.01	1	0.99	-2.43	8.77e-08	5.06e-06	0.00322
	BTN2A1	5.13	2.46	1.47e-06	7.42e-05	0.05	4.18	1.99	0.000329	0.02	1	5.36	2.09	2.52e-05	0.00075	0.93
	ZNF192	1.4	3.68	0.000174	0.0052	1	0.77	2.02	0.06	0.77	1	1.98	-5.09	2.87e-06	0.000114	0.11
	HLA-E	78.11	2.17	5.01e-14	6.75e-12	1.84e-09	57.13	1.58	1.39e-05	0.00104	0.51	77.6	2.57	0	0	0
	KIAA1949	5.61	2.65	1.42e-07	8.77e-06	0.00523	2.93	1.38	0.15	1	1	7.09	3.37	1.55e-11	1.67e-09	5.67e-07
	RGL2	4.24	2.76	0.000199	0.00584	1	2.7	1.75	0.05	0.73	1	3.3	3.1	0.000288	0.00612	1
	TFEB	1.15	2.36	3.21e-06	0.000149	0.12	0.88	1.81	0.00187	0.07	1	1.37	6.73	3.44e-15	5.93e-13	1.26e-10
	RUNX2	0.16	6.04	6.97e-08	4.57e-06	0.00256	0.04	1.59	0.24	1	1	0.09	2.55	0.00265	0.04	1
	PM20D2	7.21	-2.1	3.23e-08	2.18e-06	0.00118	7.21	-1.69	4.45e-05	0.00294	1	12.63	-4.56	0	0	0
	FOXO3	0.83	3.18	8.66e-13	1.01e-10	3.18e-08	0.44	1.69	0.00257	0.09	1	0.7	2.05	2.78e-06	0.00011	0.1
	IFNGR1	4.24	2.65	1.23e-09	1.04e-07	4.51e-05	3.15	1.96	5.29e-05	0.00339	1	5.57	2.18	1.72e-08	1.12e-06	0.000632
	GNA12	1.48	2.79	4.88e-15	7.35e-13	1.79e-10	0.96	1.81	1.55e-05	0.00113	0.57	1.16	2.58	8.17e-12	9.12e-10	3e-07
	CYLN2	0.29	3.17	2.45e-05	0.000943	0.9	0.19	2.07	0.01	0.28	1	0.22	5.36	4.01e-06	0.00015	0.15
	FGL2	3.52	3.86	9.41e-05	0.00308	1	0.96	1.06	0.89	1	1	8.5	8.67	1.01e-12	1.3e-10	3.71e-08
	CD36	0.21	4.48	0.00054	0.01	1	0.17	3.74	0.00278	0.09	1	0.34	4.3	2.02e-05	0.00062	0.74
	PILRA	1.07	3.41	4.69e-05	0.00168	1	0.74	2.36	0.00631	0.18	1	0.37	6.5	0.00261	0.04	1
	IMPDH1	8.97	-2.33	1.54e-10	1.44e-08	5.67e-06	8.97	-1.75	6.39e-06	0.000511	0.23	6.93	-2.64	6.54e-11	6.5e-09	2.4e-06
	IRF5	12.56	2.86	1.97e-14	2.79e-12	7.21e-10	7.9	1.79	5.53e-05	0.00354	1	6.75	3.44	9.57e-12	1.05e-09	3.51e-07
	KBTBD11	3.31	-2.79	7.54e-11	7.28e-09	2.77e-06	3.31	-1.59	0.000701	0.03	1	3.6	-2.02	5.72e-07	2.72e-05	0.02
	SLC39A14	0.6	-2.1	0.00168	0.03	1	0.6	-1.71	0.00921	0.24	1	0.81	-2.6	3.23e-06	0.000126	0.12
	STAR	3.07	-2.76	0.000849	0.02	1	3.07	-1.96	0.01	0.33	1	4.29	-2.86	9.09e-05	0.00228	1
	TRPA1	0.81	3	1.24e-06	6.39e-05	0.05	0.6	2.22	0.00151	0.06	1	1.1	6.45	6.34e-13	8.37e-11	2.33e-08
	TPD52	1.23	-3.83	4.15e-09	3.23e-07	0.000152	1.23	-1.82	0.000979	0.04	1	2.3	-4.12	3.44e-15	5.93e-13	1.26e-10
	SDC2	0.83	2.44	6.27e-09	4.8e-07	0.00023	0.47	1.37	0.06	0.77	1	0.97	2.07	1.83e-07	9.81e-06	0.00672
	MTSS1	0.17	4.99	1.97e-06	9.75e-05	0.07	0.1	2.9	0.00283	0.1	1	0.09	4.07	0.000655	0.01	1
	SCRIB	7.86	-2.2	1.38e-10	1.3e-08	5.07e-06	7.86	-1.44	0.00142	0.06	1	6.82	-2.11	4.6e-09	3.36e-07	0.000169
	VLDLR	1.48	-2.16	0.000149	0.00455	1	1.48	-1.88	0.00119	0.05	1	2.78	-2.08	2.67e-06	0.000107	0.1
	C9orf122	3.16	-5.52	0.00176	0.04	1	3.16	-3.71	0.00506	0.15	1	3.42	-11.58	0.000711	0.01	1
	CNTNAP3B	0.09	-3.66	0.000281	0.00792	1	0.09	-2.02	0.02	0.36	1	0.08	-4.77	0.000252	0.00549	1
	C9orf89	4.52	3.17	1.86e-10	1.72e-08	6.83e-06	2.75	1.93	0.000659	0.03	1	3.65	3.08	8.62e-09	6e-07	0.000316
	ABCA1	0.71	4.3	1.11e-16	2.01e-14	4.07e-12	0.33	1.97	0.000415	0.02	1	0.28	2.65	5.2e-05	0.0014	1
	PALM2	0.1	-2.46	6.75e-06	0.000291	0.25	0.1	-1.44	0.03	0.56	1	0.12	-2.57	7.96e-07	3.63e-05	0.03
	LPAR1	0.08	8.52	0.00046	0.01	1	0.02	2.08	0.3	1	1	0.09	3.81	0.00126	0.02	1
	RAPGEF1	2.31	2.46	0	0	0	1.68	1.79	4.9e-08	6.39e-06	0.0018	1.57	2.09	2.21e-11	2.33e-09	8.11e-07
	ABCA2	11.32	-2.27	1.51e-12	1.74e-10	5.54e-08	11.32	-1.52	0.000104	0.00615	1	11.6	-3.69	0	0	0
	FUT7	22.45	-3.89	4.68e-10	4.1e-08	1.72e-05	22.45	-1.6	0.00495	0.15	1	15.56	-2.07	0.00047	0.00925	1
	RET	3.57	-2.64	3.99e-14	5.48e-12	1.46e-09	3.57	-1.97	2.01e-08	2.77e-06	0.000738	4.55	-3.06	0	0	0
	PSAP	12.1	2.23	1.22e-15	1.97e-13	4.48e-11	8.56	1.57	1.08e-05	0.000824	0.4	14.85	2.48	0	0	0
	ERLIN1	3.61	-2.39	3.73e-10	3.32e-08	1.37e-05	3.61	-1.54	0.000692	0.03	1	5.41	-3.3	0	0	0
	BLOC1S2	4.02	2.83	5.71e-07	3.14e-05	0.02	2.57	1.8	0.01	0.31	1	3.18	2.54	9.9e-05	0.00245	1
	SH3PXD2A	0.43	2.42	1.5e-09	1.26e-07	5.52e-05	0.34	1.89	2.51e-05	0.00175	0.92	0.33	2.69	1.71e-09	1.34e-07	6.26e-05
	TALDO1	28.07	2.09	2.25e-14	3.19e-12	8.27e-10	22.47	1.67	1.73e-07	2.03e-05	0.00634	24.7	2.31	0	0	0
	OSBPL5	2.56	-2.28	1.84e-11	1.93e-09	6.76e-07	2.56	-1.78	8.25e-07	8.29e-05	0.03	1.76	-2.47	1.22e-10	1.16e-08	4.49e-06
	AC090582.9	61.83	2.48	2.21e-07	1.32e-05	0.00811	31.97	1.28	0.2	1	1	36.13	4.97	3.98e-08	2.39e-06	0.00146
	UBE2L6	1.88	2.12	8.04e-05	0.00268	1	1.53	1.72	0.00589	0.17	1	1.38	2.12	0.00132	0.02	1
	RASGRP2	10.42	-4.6	0	0	0	10.42	-1.99	1.11e-08	1.61e-06	0.000409	9.13	-4.43	0	0	0
	LRFN4	3.12	-2.28	3.09e-05	0.00116	1	3.12	-1.26	0.18	1	1	1.71	-2.55	0.000898	0.02	1
	LRP5	0.57	-2.19	3.1e-06	0.000144	0.11	0.57	-1.5	0.00826	0.22	1	0.58	-2.08	7.87e-06	0.000271	0.29
	CPT1A	1.23	-2.29	3.62e-08	2.44e-06	0.00133	1.23	-1.82	2.47e-05	0.00173	0.91	1.09	-2.19	4.64e-07	2.24e-05	0.02
	STARD10	0.37	5.82	0.000375	0.01	1	0.23	3.54	0.01	0.32	1	0.43	3.47	0.001	0.02	1
	P2RY2	7.91	-4.16	0	0	0	7.91	-1.83	3.08e-06	0.000266	0.11	9.95	-3.54	0	0	0
	OAF	4.4	-5.25	1.71e-14	2.45e-12	6.27e-10	4.4	-1.88	5.67e-05	0.00362	1	7.55	-5.22	0	0	0
	GRAMD1B	0.33	-2.2	0.00239	0.05	1	0.33	-1.41	0.14	1	1	0.46	-2.55	2.22e-05	0.000672	0.82
	CD9	0.38	3.73	0.000826	0.02	1	0.3	2.92	0.00808	0.21	1	1.17	4.55	5.31e-10	4.47e-08	1.95e-05
	GABARAPL3	4.24	5.9	5.29e-09	4.09e-07	0.000194	1.62	2.25	0.02	0.33	1	2.56	3	0.000237	0.0052	1
	WNT10B	3.3	3.32	0.000398	0.01	1	1.86	1.87	0.09	0.94	1	6.39	7.02	3.78e-09	2.81e-07	0.000139
	FMNL3	0.66	3.36	1.43e-07	8.77e-06	0.00524	0.36	1.82	0.02	0.46	1	0.59	2.57	7.78e-05	0.00201	1
	MMP19	2.07	10.22	0.000126	0.00395	1	1.38	6.83	0.00193	0.07	1	2.94	8.94	5.61e-06	0.000201	0.21
	XRCC6BP1	1.51	-6.11	1.64e-05	0.000659	0.6	1.51	-2.16	0.00851	0.22	1	2.62	-2.68	7.81e-05	0.00202	1
	NT5DC3	0.32	-2.69	0.00212	0.04	1	0.32	-1.62	0.08	0.92	1	0.38	-3.97	5.31e-05	0.00143	1
	UNG	8.25	-2.18	1.18e-07	7.41e-06	0.00434	8.25	-1.56	0.00114	0.05	1	9.32	-2.89	2.48e-12	2.99e-10	9.1e-08
	C12orf24	1.43	-2.49	0.000779	0.02	1	1.43	-1.34	0.21	1	1	1.33	-2.43	0.00137	0.02	1
	AL627107.32	7.83	2.23	0.00194	0.04	1	4	1.14	0.66	1	1	8.04	2.16	0.00239	0.04	1
	C13orf18	1.04	-2.02	2.55e-06	0.000123	0.09	1.04	-1.75	0.000108	0.00636	1	1.17	-2.55	6.89e-10	5.72e-08	2.53e-05
	SLAIN1	0.53	-4.25	2.73e-06	0.000129	0.1	0.53	-1.78	0.02	0.34	1	0.84	-4.86	2.71e-10	2.41e-08	9.95e-06
	EDNRB	0.62	4.33	0.000746	0.02	1	0.39	2.7	0.03	0.51	1	0.45	19.94	0.00214	0.03	1
	MMP14	17.08	2.55	6.21e-14	8.31e-12	2.28e-09	12.68	1.89	7.82e-07	7.93e-05	0.03	20.46	2.73	1.11e-16	2.31e-14	4.07e-12
	CKB	14.15	4.83	1.77e-08	1.25e-06	0.000648	7.35	2.5	0.00208	0.08	1	21.82	17.66	8.1e-15	1.36e-12	2.97e-10
	GOLGA9P	19.36	-2.28	5.07e-13	6.13e-11	1.86e-08	19.36	-1.94	2.04e-09	3.27e-07	7.49e-05	19.64	-2.16	6.65e-12	7.51e-10	2.44e-07
	SORD	1.18	-2	0.000116	0.0037	1	1.18	-1.44	0.03	0.5	1	1.83	-2.44	2.81e-08	1.73e-06	0.00103
	SQRDL	2.44	2.39	1.51e-10	1.41e-08	5.54e-06	2.02	1.97	1.09e-06	0.000105	0.04	2.42	2.65	2.6e-12	3.11e-10	9.53e-08
	DAPK2	0.09	12.53	0.000483	0.01	1	0.07	9.54	0.00208	0.08	1	0.08	5.7	0.00155	0.02	1
	AEN	4.28	-2.04	0.000424	0.01	1	4.28	-1.28	0.17	1	1	5.92	-2.19	1.37e-05	0.00044	0.5
	C16orf73	2.61	-3.36	1.47e-13	1.9e-11	5.39e-09	2.61	-1.84	1.28e-05	0.000953	0.47	3.51	-4.98	0	0	0
	TFAP4	2.63	-2.93	2.47e-05	0.000951	0.91	2.63	-1.62	0.02	0.33	1	2.17	-2.99	7.51e-05	0.00195	1
	IL4R	1.37	2.23	2.61e-06	0.000125	0.1	1.09	1.77	0.00119	0.05	1	2.2	2.86	5.39e-12	6.18e-10	1.98e-07
	FBRS	27.78	2.41	1.11e-16	2.01e-14	4.07e-12	20.33	1.76	2.55e-07	2.86e-05	0.00937	20.88	2.29	2.12e-13	2.98e-11	7.78e-09
	CARD15	1.64	2.28	7.7e-06	0.000327	0.28	1.43	1.98	0.000271	0.01	1	1.48	3.34	1.93e-08	1.24e-06	0.000708
	MMP15	0.88	-3.84	0.000535	0.01	1	0.88	-2.48	0.00673	0.19	1	1.05	-2.94	0.00102	0.02	1
	NQO1	25.42	2.69	0	0	0	17.68	1.86	2.64e-09	4.18e-07	9.69e-05	20.11	4.03	0	0	0
	ST3GAL2	2.01	2.3	3.74e-09	2.93e-07	0.000137	1.7	1.93	4.71e-06	0.00039	0.17	1.53	2.49	8.53e-09	5.95e-07	0.000313
	KIAA0182	4.35	-2.55	2.22e-16	3.9e-14	8.15e-12	4.35	-1.58	1.54e-05	0.00113	0.56	4.98	-4.02	0	0	0
	IRF8	17.05	-2.72	0	0	0	17.05	-1.78	6.68e-09	1e-06	0.000245	25.47	-3.11	0	0	0
	LGALS9	15.84	2.51	0	0	0	12.37	1.95	1.61e-09	2.62e-07	5.89e-05	11.71	2.96	0	0	0
	ANKRD13B	1.06	-2.95	0.000996	0.02	1	1.06	-1.09	0.73	1	1	0.7	-3.85	0.00194	0.03	1
	CCL5	24.04	2.8	0	0	0	15.84	1.84	1.39e-06	0.00013	0.05	33.09	6.12	0	0	0
	JUP	0.72	2.97	0.000533	0.01	1	0.68	2.77	0.00128	0.05	1	1.47	7.45	2.82e-10	2.49e-08	1.03e-05
	AKAP1	4.01	-3.16	5.22e-15	7.81e-13	1.91e-10	4.01	-1.93	5.18e-07	5.47e-05	0.02	6.49	-6.23	0	0	0
	TRIM65	9.75	-2.75	1.5e-08	1.08e-06	0.000552	9.75	-1.28	0.1	0.99	1	11.28	-2.27	3.1e-07	1.56e-05	0.01
	SPHK1	6.27	2.94	0.00121	0.03	1	4.85	2.26	0.02	0.36	1	5.59	4.59	0.000183	0.00415	1
	PYCR1	12.89	-2.57	7.54e-07	4.06e-05	0.03	12.89	-1.54	0.00893	0.23	1	13.19	-2.37	3.03e-06	0.000119	0.11
	EPB41L3	0.25	2.7	2.4e-07	1.42e-05	0.00882	0.13	1.44	0.11	1	1	0.13	3.39	2.22e-05	0.00067	0.81
	APBA3	3.98	2.22	0.000119	0.00379	1	2.66	1.48	0.1	1	1	3.15	4.42	8.65e-07	3.92e-05	0.03
	TICAM1	2.29	4.91	2.31e-07	1.37e-05	0.00846	1.22	2.6	0.0035	0.11	1	0.72	5.7	0.00155	0.02	1
	TYK2	15.92	2.42	0	0	0	9.54	1.44	0.000426	0.02	1	9.97	2.29	4.32e-14	6.6e-12	1.58e-09
	FARSA	16.22	-2.33	2.2e-11	2.28e-09	8.08e-07	16.22	-1.51	0.00039	0.02	1	18.99	-2.38	8.97e-13	1.16e-10	3.29e-08
	NFIX	0.34	-2.56	0.000344	0.00936	1	0.34	-1.21	0.34	1	1	0.44	-2.67	1.1e-05	0.000363	0.4
	ZSWIM4	1.12	8.39	1.96e-09	1.62e-07	7.2e-05	0.41	3.05	0.00367	0.12	1	1.52	18.92	3.5e-12	4.1e-10	1.28e-07
	GLT25D1	16.73	-2.3	1.11e-16	2.01e-14	4.07e-12	16.73	-1.7	4.88e-08	6.39e-06	0.00179	18.18	-2.02	5.2e-13	6.99e-11	1.91e-08
	CD3EAP	13.53	-2.57	1.02e-06	5.33e-05	0.04	13.53	-1.35	0.07	0.82	1	12.84	-2.38	6.8e-06	0.000237	0.25
	EMP3	46.56	2.03	2.29e-10	2.08e-08	8.42e-06	38.34	1.67	7.22e-06	0.000567	0.26	58.77	4.42	0	0	0
	FTL	5200.63	2.47	0	0	0	3977.98	1.88	4.66e-15	1.58e-12	1.71e-10	4165.7	4.18	0	0	0
	SHANK1	0.45	-2.4	0.0025	0.05	1	0.45	-1.92	0.02	0.35	1	0.67	-2.43	0.000366	0.00747	1
	SOX12	17.54	-2.86	3.63e-09	2.85e-07	0.000133	17.54	-1.98	2.06e-05	0.00147	0.75	14.64	-2.53	5.01e-07	2.4e-05	0.02
	C20orf55	2.18	2.8	0.000351	0.0095	1	1.11	1.43	0.26	1	1	2.45	3.73	1.07e-05	0.000356	0.39
	SIRPD	1.32	-3.29	4.67e-05	0.00167	1	1.32	-1.6	0.05	0.69	1	1.44	-2.7	0.000181	0.00413	1
	C20orf27	3.49	-9.43	1.44e-15	2.29e-13	5.3e-11	3.49	-1.92	5.72e-05	0.00364	1	3.14	-2.41	1e-06	4.47e-05	0.04
	RP4-681N20.1	3396.23	2.54	0	0	0	2381.81	1.78	2.02e-11	4.44e-09	7.41e-07	2725.92	3.75	0	0	0
	THBD	17.97	2.1	6.29e-06	0.000274	0.23	10.23	1.19	0.33	1	1	67.56	3.21	0	0	0
	NCOA3	0.83	2.07	6.23e-08	4.11e-06	0.00229	0.69	1.7	0.000118	0.00685	1	0.85	2.31	8.04e-10	6.57e-08	2.95e-05
	PHACTR3	0.41	-2.53	9.28e-10	8.01e-08	3.41e-05	0.41	-1.71	9.6e-05	0.00571	1	0.52	-2.06	5.64e-08	3.33e-06	0.00207
	C20orf197	2.84	-2.11	0.000215	0.00629	1	2.84	-1.7	0.00509	0.15	1	4.88	-2.63	2.02e-08	1.3e-06	0.000743
	SLCO4A1	1.02	-2.31	0.00188	0.04	1	1.02	-1.29	0.27	1	1	1.38	-4.41	3.79e-07	1.87e-05	0.01
	TCFL5	4.16	-2.13	2.53e-06	0.000122	0.09	4.16	-1.48	0.00726	0.2	1	4.1	-2.16	2.06e-06	8.57e-05	0.08
	SLC17A9	9.73	-3.23	4.44e-16	7.61e-14	1.63e-11	9.73	-1.47	0.00138	0.05	1	8.47	-3.58	3.33e-16	6.71e-14	1.22e-11
	SLC19A1	3.05	-2.87	3.45e-13	4.26e-11	1.27e-08	3.05	-1.74	1.61e-05	0.00117	0.59	2.58	-2.12	1.31e-07	7.27e-06	0.00481
	COL6A1	1.64	5.99	2.89e-08	1.97e-06	0.00106	0.67	2.43	0.01	0.27	1	1.7	15.98	4.19e-09	3.08e-07	0.000154
	COL6A2	0.94	5.52	3.61e-07	2.07e-05	0.01	0.42	2.46	0.01	0.31	1	1.21	3.77	5.02e-07	2.4e-05	0.02
	HPS4	1.63	-2.11	0.000119	0.00379	1	1.63	-1.83	0.00119	0.05	1	2.08	-2.62	2.73e-07	1.41e-05	0.01
	APOL2	1.95	2.62	0.000723	0.02	1	1.4	1.86	0.04	0.58	1	2.13	3.17	6.9e-05	0.0018	1
	SH3BP1	9.91	2.5	1.89e-12	2.11e-10	6.94e-08	7.7	1.94	7.56e-07	7.7e-05	0.03	9.53	3.84	0	0	0
	TTLL12	5.16	-2.28	4.62e-08	3.08e-06	0.0017	5.16	-1.64	0.000374	0.02	1	6.06	-2.32	4.17e-09	3.07e-07	0.000153
	WNT7B	0.27	-8.79	0.000343	0.00936	1	0.27	-2.71	0.00938	0.24	1	0.33	-6.45	0.000132	0.00312	1
	PANX2	2.75	2.83	0.000389	0.01	1	2.01	2.06	0.02	0.37	1	2.15	8.31	1.21e-05	0.000397	0.45
	DHRSX	0.21	2.28	8.72e-06	0.000366	0.32	0.17	1.92	0.000619	0.03	1	0.14	2.68	6.14e-05	0.00162	1
	GYG2	0.71	-3.2	1.61e-05	0.000648	0.59	0.71	-1.47	0.05	0.73	1	0.54	-2.23	0.00307	0.04	1
	FTLL2	1313.69	2.6	0	0	0	992.42	1.96	1.68e-12	4.36e-10	6.15e-08	875.6	4.02	0	0	0
	DYNLT3	3.29	2.35	0.000525	0.01	1	1.73	1.23	0.45	1	1	3.84	2.77	2.69e-05	0.000793	0.99
	IL13RA1	1.31	3.1	3.83e-11	3.85e-09	1.41e-06	0.7	1.64	0.00742	0.2	1	1.67	3.67	1.67e-15	3.06e-13	6.11e-11
	SEPT6	0.75	-2.47	3.63e-06	0.000166	0.13	0.75	-1.38	0.05	0.72	1	1	-2	2.38e-05	0.000713	0.87
	RENBP	4.45	2.22	0.000137	0.00425	1	3.38	1.68	0.03	0.49	1	2.05	2.68	0.00257	0.04	1
	G6PD	19.34	2.24	4.39e-14	6e-12	1.61e-09	13.69	1.58	3.3e-05	0.00223	1	17	2.79	0	0	0

## Sheet: NQ_ZA1
	Overlapping regulated transcripts for comparisons NQ and ZA1 (19) (T=2 for absolute fold change)											*comparison also shown; transcripts not differentially regulated or insufficient significance
	analyzed in CLC Genomics Workbench											transcripts overlapping but regulated in different direction
		Thp-1 + N6 wt vs. Thp-1 mock (NO)*					Thp-1 + N6 858 vs. Thp-1 mock (NQ)					Thp-1 + ADP-Heptose vs. Thp-1 mock (ZA1)
	Name	Max group mean (RPKM)	Fold change	P-value	FDR p-value	Bonferroni	Max group mean (RPKM)	Fold change	P-value	FDR p-value	Bonferroni	Max group mean (RPKM)	Fold change	P-value	FDR p-value	Bonferroni
	NOTCH2NL	1.51	1.96	5.6e-07	3.1e-05	0.02	1.68	2.17	5.35e-09	8.18e-07	0.000196	1.04	2.95	1.87e-10	1.69e-08	6.85e-06
	MYBPH	2.39	2.44	0.00551	0.09	1	3.05	3.1	0.000293	0.01	1	2.88	2.64	0.00132	0.02	1
	SSU_rRNA_5_2	282.79	1.02	0.85	1	1	552.36	2.05	2.94e-12	7.11e-10	1.08e-07	322.92	2.65	1.89e-15	3.43e-13	6.93e-11
	VILL	3.91	1.79	0.000227	0.0066	1	4.77	2.17	4.47e-07	4.77e-05	0.02	3.7	2.03	1.76e-05	0.00055	0.65
	SHISA5	0.29	1.27	0.52	1	1	0.7	3.09	0.000436	0.02	1	0.46	7.5	0.000188	0.00427	1
	AL034372.33-1	35.78	-1.85	0.02	0.24	1	35.78	-3.82	5.14e-05	0.00331	1	30.34	3.39	0.000192	0.00434	1
	FLOT1	2.25	1.68	0.03	0.29	1	2.71	2.02	0.000766	0.03	1	1.99	2.46	0.000765	0.01	1
	GTF2IRD2	0.7	1.2	0.32	1	1	0.62	-2.49	0.000418	0.02	1	0.78	4.6	2.83e-08	1.75e-06	0.00104
	POR	0.94	1.81	0.000303	0.00848	1	1.08	2.08	5.95e-06	0.000479	0.22	0.76	2.61	1.1e-06	4.85e-05	0.04
	MICAL2	0.11	-1.78	0.07	0.56	1	0.11	-3.96	0.000752	0.03	1	0.17	-3.74	6.85e-05	0.00179	1
	RCN1	2.72	1.48	0.04	0.41	1	4.08	2.22	1.22e-05	0.000922	0.45	3.93	2.38	3.88e-06	0.000146	0.14
	CLEC12A	0.28	-197.38	0.06	0.54	1	0.28	-11.59	0.000706	0.03	1	0.53	-5.69	1.2e-05	0.000391	0.44
	AL163011.3	172.16	1.67	0.01	0.17	1	297.16	2.87	3.53e-08	4.73e-06	0.0013	197.54	3.77	5.02e-07	2.4e-05	0.02
	ZNF770	2.8	-1.24	0.37	1	1	2.8	-2.54	0.0012	0.05	1	5.48	-3.21	9.57e-08	5.48e-06	0.00351
	ANKDD1A	4.9	1.89	1.13e-08	8.3e-07	0.000415	7.42	2.86	0	0	0	3.12	2.65	7.44e-13	9.68e-11	2.73e-08
	MVD	10.63	1.82	8.53e-06	0.000359	0.31	12.4	2.11	1.49e-08	2.11e-06	0.000547	6.2	2.24	2.47e-06	9.99e-05	0.09
	THRA	0.81	-2.42	0.00269	0.05	1	0.81	-3.82	9.05e-05	0.00543	1	0.88	-2.37	0.00238	0.04	1
	XAGE1	1.1	-1.71	0.3	1	1	12.22	11.55	3.66e-14	1.14e-11	1.34e-09	10.69	2.03	0.00011	0.00268	1
	XAGE1B	0.1	1.06	0.97	1	1	10.1	94.34	1.94e-06	0.000177	0.07	5.9	-4.59	6.21e-06	0.000219	0.23

## Sheet: NO
	Transcripts regulated for comparison NO only (419) (T=2 for absolute fold change)											*comparison also shown; transcripts not differentially regulated or insufficient significance
	analyzed in CLC Genomics Workbench
		Thp-1 + N6 wt vs. Thp-1 mock (NO)					Thp-1 + N6 858 vs. Thp-1 mock (NQ)*					Thp-1 + ADP-Heptose vs. Thp-1 mock (ZA1)*
	Name	Max group mean (RPKM)	Fold change	P-value	FDR p-value	Bonferroni	Max group mean (RPKM)	Fold change	P-value	FDR p-value	Bonferroni	Max group mean (RPKM)	Fold change	P-value	FDR p-value	Bonferroni
	NADK	7.72	2.1	1.13e-10	1.07e-08	4.15e-06	5.88	1.59	8.16e-05	0.00497	1	4.38	1.48	0.00206	0.03	1
	SRM	27.47	-2.11	1.44e-08	1.04e-06	0.00053	27.47	-1.15	0.23	1	1	22.92	-1.75	3.26e-05	0.00094	1
	NBPF1_1	0.73	2.12	0.00171	0.04	1	0.46	1.33	0.26	1	1	0.77	-1.29	0.19	0.95	1
	AKR7A2	5.27	-2.03	0.000715	0.02	1	5.27	-1.18	0.36	1	1	6.65	-1.31	0.11	0.66	1
	FUCA1	1.47	4.35	1.19e-06	6.13e-05	0.04	0.74	2.18	0.02	0.36	1	0.57	1.31	0.39	1	1
	STX12	0.76	2.64	8.15e-05	0.00271	1	0.49	1.69	0.04	0.64	1	0.61	1.66	0.03	0.28	1
	PTAFR	0.43	3.89	0.000286	0.00806	1	0.26	2.32	0.03	0.56	1	0.24	2.76	0.02	0.18	1
	SERINC2	0.59	-3.86	0.00191	0.04	1	0.59	-2.26	0.02	0.45	1	0.88	1.23	0.41	1	1
	ADPRHL2	10.64	2.08	8.62e-05	0.00285	1	8.63	1.68	0.00698	0.19	1	7.32	1.39	0.09	0.58	1
	STK40	2.12	2.48	3.78e-09	2.96e-07	0.000139	1.28	1.49	0.02	0.34	1	1.54	1.94	4.73e-05	0.00129	1
	SMAP2	9.06	2.07	1.51e-13	1.94e-11	5.55e-09	5.87	1.33	0.00455	0.14	1	10.86	1.69	2.26e-08	1.43e-06	0.000831
	CITED4	293.95	-2.9	0	0	0	293.95	-1.54	1.24e-05	0.000929	0.45	160.32	-1.23	0.06	0.4	1
	C1orf228	1.13	-2.29	1.53e-05	0.000619	0.56	1.13	-1.55	0.01	0.27	1	0.78	-1.57	0.02	0.22	1
	POMGNT1	1.59	-2.1	0.000179	0.00533	1	1.59	-1.25	0.2	1	1	1.46	-1.73	0.00488	0.06	1
	CC2D1B	5.66	2.04	3.26e-06	0.000151	0.12	3.53	1.26	0.15	1	1	4.11	1.14	0.37	1	1
	TCTEX1D1	6.87	2.38	3.6e-12	3.94e-10	1.32e-07	5.79	2	4.64e-08	6.11e-06	0.0017	5.89	1.48	0.00103	0.02	1
	MCOLN3	1.6	2.92	5.96e-07	3.26e-05	0.02	0.82	1.5	0.11	1	1	0.86	1.32	0.25	1	1
	EEF1AL9	14.87	3.51	0.000323	0.00891	1	11.58	2.72	0.00528	0.15	1	4.43	-1.03	0.95	1	1
	AMPD2	4.37	-2.04	0.000193	0.00569	1	4.37	-1.53	0.02	0.35	1	3.82	-1.48	0.04	0.29	1
	CD58	0.85	3.39	7.14e-08	4.68e-06	0.00262	0.46	1.83	0.02	0.42	1	0.48	1.44	0.13	0.74	1
	AL138796.6	8.4	2.15	2.06e-09	1.69e-07	7.58e-05	7.24	1.84	2.4e-06	0.000215	0.09	4.92	1.38	0.02	0.19	1
	SEC22B	3.95	2.45	1.19e-07	7.44e-06	0.00436	2.66	1.64	0.00565	0.16	1	2.49	-1.05	0.76	1	1
	ADAR	20.05	2.27	0	0	0	15.33	1.73	1.27e-09	2.11e-07	4.67e-05	17.07	1.73	7.13e-10	5.9e-08	2.62e-05
	ADAM15	11.4	-2.06	1.39e-07	8.62e-06	0.00511	11.4	-1.38	0.01	0.26	1	8.44	-1.59	0.00122	0.02	1
	MEF2D	13.77	-2.25	1.11e-16	2.01e-14	4.07e-12	13.77	-1.55	3.68e-06	0.000314	0.13	15.16	-1.93	5.21e-12	5.99e-10	1.91e-07
	APOA1BP	31.98	-3.17	3.64e-10	3.25e-08	1.34e-05	31.98	-1.64	0.00134	0.05	1	32.75	1.2	0.18	0.92	1
	ETV3	1.03	3.54	0.00247	0.05	1	0.65	2.24	0.07	0.83	1	0.76	-1.44	0.33	1	1
	CREG1	25.89	2.11	9.69e-13	1.13e-10	3.56e-08	20.82	1.69	8.36e-07	8.34e-05	0.03	17.79	1.28	0.02	0.18	1
	PIGC	11.51	-2.41	0.00126	0.03	1	11.51	-1.91	0.01	0.27	1	10.32	1.08	0.73	1	1
	TNN	0.23	-3.74	0.000714	0.02	1	0.23	-1.61	0.11	1	1	0.2	-2	0.04	0.31	1
	FAM129A	0.46	2.6	8.67e-09	6.47e-07	0.000318	0.27	1.56	0.01	0.3	1	0.38	1.48	0.01	0.11	1
	C1orf26	0.11	5.04	0.000443	0.01	1	0.05	2.27	0.1	1	1	0.06	3.13	0.03	0.26	1
	ZBTB41	0.63	3.17	7.1e-05	0.0024	1	0.22	1.12	0.75	1	1	0.43	-1.41	0.22	1	1
	PTPRC	1.93	2.15	2.03e-11	2.11e-09	7.46e-07	1.2	1.34	0.02	0.34	1	2.48	1.83	7.32e-09	5.14e-07	0.000268
	AL022398.1	1.72	-8.49	5.93e-05	0.00206	1	1.72	-2.89	0.00259	0.09	1	2.09	2.07	0.00987	0.11	1
	ATF3	0.55	8.8	1.53e-07	9.38e-06	0.00563	0.22	3.44	0.00546	0.16	1	0.19	2.63	0.03	0.23	1
	FAM177B	0.95	23.67	0.00112	0.02	1	0.5	12.37	0.01	0.27	1	0.19	4.84	0.13	0.75	1
	TP53BP2	2.63	2.16	4.19e-10	3.68e-08	1.54e-05	2.03	1.66	7e-05	0.00432	1	1.94	1.21	0.11	0.67	1
	KMO	0.54	2.29	0.000847	0.02	1	0.42	1.78	0.02	0.46	1	0.31	2.36	0.00623	0.08	1
	ZNF238	10.75	-2.11	2.27e-05	0.000879	0.83	10.75	-1.44	0.02	0.43	1	12.31	-1.84	0.000151	0.00351	1
	SCCPDH	2.3	-2.16	3.71e-07	2.12e-05	0.01	2.3	-1.61	0.000713	0.03	1	2.46	-1.41	0.01	0.12	1
	RP11-488L18.4	12.59	2.07	6.28e-11	6.09e-09	2.3e-06	11.12	1.82	1.01e-07	1.26e-05	0.0037	9.85	-1.8	6.42e-07	3.03e-05	0.02
	ZNF692	17.48	-2.39	5.84e-11	5.7e-09	2.14e-06	17.48	-1.36	0.0096	0.24	1	12.49	-1.44	0.00572	0.07	1
	RSAD2	1.08	11.08	5.47e-06	0.000242	0.2	0.5	5.17	0.00298	0.1	1	0.27	10.5	0.02	0.18	1
	ADAM17	1.52	2.5	2.04e-09	1.67e-07	7.47e-05	0.97	1.58	0.00459	0.14	1	0.91	1.28	0.12	0.7	1
	VSNL1	0.22	12.88	1.18e-06	6.12e-05	0.04	0.08	4.92	0.00417	0.13	1	0.14	280.75	0.05	0.36	1
	RHOB	5.89	3.54	0.00247	0.05	1	2.41	1.45	0.43	1	1	7.59	2.06	0.02	0.2	1
	DNMT3A	0.52	2.12	4.12e-05	0.00149	1	0.4	1.62	0.01	0.27	1	0.36	1.12	0.53	1	1
	CLIP4	0.32	2.41	0.00102	0.02	1	0.25	1.86	0.02	0.46	1	0.16	-1.09	0.77	1	1
	FOXN2	0.75	2.26	4.08e-05	0.00148	1	0.43	1.28	0.3	1	1	0.62	-1.18	0.37	1	1
	PNPT1	2.68	2.39	2.38e-11	2.45e-09	8.73e-07	1.84	1.63	0.000348	0.02	1	1.71	1.1	0.45	1	1
	PELI1	0.41	2.7	0.00172	0.04	1	0.42	2.77	0.00128	0.05	1	0.2	2.34	0.04	0.33	1
	MXD1	1.37	2.7	6.9e-05	0.00235	1	0.95	1.86	0.02	0.36	1	0.75	2.07	0.01	0.14	1
	MTHFD2	5.59	2.13	5.71e-07	3.14e-05	0.02	4.71	1.79	0.000165	0.00924	1	4.54	-1	0.99	1	1
	VAMP8	41.32	-2.21	2e-10	1.83e-08	7.33e-06	41.32	-1.56	0.00013	0.00744	1	33.54	-1.24	0.07	0.48	1
	AC099646.6-2	5.64	-2.67	0.000762	0.02	1	5.64	-1.59	0.07	0.82	1	3.65	1	1	1	1
	PDCL3	0.91	-4.2	9.43e-05	0.00308	1	0.91	-1.12	0.66	1	1	0.93	-1.27	0.35	1	1
	AC092570.3	0.8	-2.06	6.76e-05	0.0023	1	0.8	-1.85	0.000456	0.02	1	0.8	-1.08	0.64	1	1
	NCK2	0.99	2.32	1.77e-10	1.64e-08	6.48e-06	0.58	1.37	0.03	0.46	1	0.65	1.33	0.03	0.29	1
	CKAP2L	1	3.06	0.000125	0.00393	1	0.57	1.73	0.08	0.91	1	1.74	-1.09	0.62	1	1
	IMP4	10.55	-2.07	0.00205	0.04	1	10.55	-1.1	0.61	1	1	10.55	-1.19	0.36	1	1
	TANK	1.4	2.41	8.35e-11	8e-09	3.06e-06	1	1.73	0.000111	0.00648	1	0.85	1.39	0.02	0.19	1
	METTL5	5.74	-2.2	1.12e-06	5.83e-05	0.04	5.74	-1.35	0.04	0.6	1	5.91	1.01	0.96	1	1
	ITGAV	0.71	2.5	4.87e-07	2.72e-05	0.02	0.42	1.48	0.05	0.66	1	0.75	1.01	0.97	1	1
	NAB1	1.69	2.19	2.33e-06	0.000113	0.09	1.38	1.78	0.000741	0.03	1	1.4	1.2	0.23	1	1
	GLS	2.04	2.09	2.12e-09	1.72e-07	7.76e-05	1.59	1.62	0.00013	0.00743	1	1.78	-1.43	0.00308	0.04	1
	STAT4	0.09	20.84	0.00182	0.04	1	0.03	7.65	0.04	0.65	1	0.03	3.56	0.11	0.65	1
	HSPE1	51.96	-2.15	1.98e-09	1.63e-07	7.25e-05	51.96	-1.25	0.06	0.75	1	50.18	-1.52	0.000483	0.00945	1
	CFLAR	2.2	2.03	7.47e-07	4.03e-05	0.03	1.9	1.74	0.000136	0.00774	1	1.45	-1.04	0.79	1	1
	TMBIM1	1.01	-6.65	0.0001	0.00325	1	1.01	-274.38	0.05	0.69	1	1.26	1.33	0.26	1	1
	TTLL4	1.74	2.65	1.49e-08	1.07e-06	0.000548	1.02	1.55	0.02	0.36	1	0.93	1.12	0.53	1	1
	SERPINE2	0.21	8.86	0.000352	0.0095	1	0.06	2.76	0.13	1	1	0.16	2.11	0.06	0.45	1
	AC022007.5-3	2.59	2.33	0.0017	0.03	1	1.17	-1.18	0.61	1	1	1.92	2.17	0.00914	0.1	1
	HRH1	1.38	3.8	0.00128	0.03	1	1	2.76	0.02	0.37	1	0.85	1.59	0.24	1	1
	EAF1	3.6	2.18	3.39e-05	0.00126	1	2.96	1.79	0.00269	0.09	1	3.21	-1.61	0.01	0.12	1
	RAB5A	0.97	2.78	6.32e-05	0.00218	1	0.38	1.1	0.75	1	1	0.61	1.11	0.67	1	1
	AZI2	2.55	2.48	3.51e-07	2.01e-05	0.01	1.78	1.72	0.00368	0.12	1	1.53	-1.13	0.52	1	1
	CCR2	10.62	-2.75	2.61e-08	1.8e-06	0.000958	10.62	-1.81	0.00025	0.01	1	15.91	-1.86	1.1e-05	0.000365	0.4
	ACY1	5.45	-2.97	0.000165	0.00497	1	5.45	-1.18	0.47	1	1	3.81	-1.52	0.13	0.74	1
	C3orf64	0.85	2.15	0.00217	0.04	1	0.41	-236.41	0.05	0.74	1	0.56	357.03	0.04	0.31	1
	FOXP1	0.23	-2.15	8.82e-09	6.56e-07	0.000324	0.23	-1.7	2.7e-05	0.00187	0.99	0.11	1.08	0.6	1	1
	CHMP2B	0.9	2.87	0.000432	0.01	1	0.63	2	0.03	0.49	1	0.91	-1.18	0.5	1	1
	ATP6V1A	2.26	2.69	4.92e-13	5.96e-11	1.81e-08	1.33	1.57	0.00189	0.07	1	1.39	1.44	0.00955	0.11	1
	CD80	0.98	63.24	1.5e-05	0.000609	0.55	0.34	21.79	0.00153	0.06	1	0.09	51.91	0.17	0.86	1
	HEG1	0.26	6.86	4.52e-06	0.000203	0.17	0.13	3.29	0.00767	0.21	1	0.19	1.1	0.74	1	1
	CHST13	0.87	-7.35	0.000202	0.00591	1	0.87	-3.73	0.00135	0.05	1	0.43	-3.68	0.02	0.2	1
	GPR175	7.24	2.05	8.91e-08	5.71e-06	0.00327	5.4	1.52	0.00252	0.09	1	4.9	1.97	8.13e-06	0.000279	0.3
	MRAS	1.68	2.03	1.53e-06	7.69e-05	0.06	1.29	1.56	0.00373	0.12	1	0.98	-1.23	0.21	0.98	1
	XRN1	0.68	2.44	7.45e-09	5.62e-07	0.000273	0.5	1.78	0.000342	0.02	1	0.44	1.25	0.15	0.83	1
	AC018450.26-1	20.37	2.17	0.00015	0.00457	1	12.85	1.36	0.19	1	1	17.88	1.87	0.00232	0.03	1
	CCNL1	27.55	2.16	7.94e-14	1.05e-11	2.91e-09	23.17	1.81	1.31e-08	1.88e-06	0.000481	15.04	1.2	0.1	0.61	1
	SHOX2	11.16	2.61	1.1e-10	1.04e-08	4.03e-06	6.86	1.6	0.00305	0.1	1	4.35	1.47	0.04	0.29	1
	SKIL	0.86	3.62	2.82e-05	0.00107	1	0.36	1.52	0.23	1	1	0.62	-1.3	0.34	1	1
	TNFSF10	0.78	3.54	0.00247	0.05	1	0.61	2.76	0.02	0.37	1	0.72	-1.31	0.42	1	1
	MCF2L2	0.06	3.54	0.00247	0.05	1	0.03	1.97	0.13	1	1	0.04	-1.53	0.28	1	1
	POLR2H	8.45	-2.29	0.000125	0.00392	1	9.13	1.14	0.46	1	1	7.15	-1.13	0.53	1	1
	AC024937.21-2	6.79	3.08	0.000999	0.02	1	3.41	1.55	0.25	1	1	4.44	-1.47	0.26	1	1
	KIAA0226	0.76	2.16	7.43e-05	0.0025	1	0.65	1.85	0.00203	0.07	1	0.67	1.86	0.00147	0.02	1
	SH3BP2	2.52	2.62	6.15e-11	5.99e-09	2.26e-06	1.35	1.4	0.04	0.57	1	1.6	1.7	0.000675	0.01	1
	LYAR	3.55	-2	1.93e-05	0.000761	0.71	3.55	-1.12	0.41	1	1	3.07	-1.78	0.00057	0.01	1
	AC093323.3	11.45	-2.87	0.000275	0.00778	1	11.45	-1.3	0.26	1	1	7.69	-1.05	0.86	1	1
	PI4K2B	1.47	2.26	3.3e-06	0.000152	0.12	1.04	1.59	0.01	0.28	1	1.14	1.15	0.38	1	1
	BMP2K	0.18	2.81	0.000575	0.01	1	0.14	2.11	0.02	0.35	1	0.15	-1.63	0.09	0.57	1
	ARHGAP24	0.02	10.54	0.00125	0.03	1	0.02	9.04	0.00273	0.09	1	0.00584	5.78	0.09	0.57	1
	PPM1K	0.54	4.99	0.00133	0.03	1	0.45	4.16	0.00507	0.15	1	0.54	-1.41	0.32	1	1
	DNAJB14	0.6	2.24	0.00248	0.05	1	0.41	1.51	0.15	1	1	0.44	-1.34	0.28	1	1
	MAD2L1	7.18	-2.49	7.77e-06	0.000329	0.29	7.18	-1.26	0.17	1	1	10.03	-1.27	0.12	0.68	1
	MGST2	1.11	-2.3	0.000136	0.00424	1	1.11	-1.45	0.05	0.73	1	0.99	-1.09	0.65	1	1
	WWC2	0.11	2.81	0.000575	0.01	1	0.09	2.23	0.0095	0.24	1	0.18	1.49	0.04	0.32	1
	PDCD6	6.36	2.2	0	0	0	5.35	1.84	5.05e-12	1.19e-09	1.85e-07	5.09	1.82	1.67e-11	1.79e-09	6.13e-07
	ANKRD33B	0.24	5.23	3.99e-05	0.00145	1	0.18	3.8	0.00127	0.05	1	0.11	-1.06	0.88	1	1
	AC026713.5	0.76	2.1	3.48e-07	2e-05	0.01	0.48	1.32	0.07	0.84	1	0.51	1.09	0.57	1	1
	GAPT	11.6	2.01	0.000777	0.02	1	8.07	1.4	0.16	1	1	12.27	1.87	0.00158	0.03	1
	PDE4D	0.09	-2.26	2.59e-07	1.51e-05	0.00951	0.09	-1.53	0.00329	0.11	1	0.04	-1.48	0.05	0.39	1
	SDCCAG10	0.32	-2	1.93e-05	0.000761	0.71	0.32	-1.27	0.1	1	1	0.26	1.12	0.44	1	1
	GTF2H2C	0.66	3.92	0.00014	0.00431	1	0.4	2.4	0.02	0.41	1	0.64	1.06	0.81	1	1
	MAP1B	0.56	2.55	1.76e-06	8.77e-05	0.06	0.36	1.64	0.03	0.51	1	0.2	2.06	0.02	0.16	1
	HMGCR	5.72	2.31	3.38e-10	3.04e-08	1.24e-05	4.85	1.95	8.62e-07	8.55e-05	0.03	3.29	-1.28	0.09	0.57	1
	CCDC112	1.09	-3.48	2.82e-05	0.00107	1	1.09	-1.45	0.11	1	1	0.8	-1.4	0.2	0.97	1
	SNX2	1.96	2.28	1.6e-08	1.15e-06	0.000588	1.59	1.85	4.22e-05	0.00281	1	2.06	1.85	6.92e-06	0.000241	0.25
	ISOC1	1.82	2.06	0.00265	0.05	1	0.97	1.09	0.74	1	1	0.96	1.19	0.51	1	1
	TMEM173	22.93	-3.15	1.44e-15	2.29e-13	5.3e-11	22.93	-1.81	2.8e-06	0.000247	0.1	15.99	-1.13	0.35	1	1
	HBEGF	1.65	5.76	1.22e-05	0.000503	0.45	0.87	3.02	0.00934	0.24	1	1.01	2.59	0.01	0.12	1
	PCDHGA6	0.26	4.98	1.75e-07	1.06e-05	0.00641	0.14	2.6	0.0035	0.11	1	0.23	-1.24	0.35	1	1
	PCDHGA12	0.72	-3.31	1.74e-08	1.24e-06	0.00064	0.72	-1.29	0.12	1	1	0.74	-1.42	0.03	0.28	1
	DPYSL3	0.19	9.13	4.45e-06	0.0002	0.16	0.05	2.51	0.09	0.95	1	0.04	1.51	0.41	1	1
	SH3PXD2B	0.1	4.99	0.00133	0.03	1	0.08	3.96	0.00717	0.19	1	0.04	1.89	0.26	1	1
	RNF44	9.92	-2.24	7.52e-08	4.91e-06	0.00276	9.92	-1.57	0.00106	0.04	1	7.28	-1.99	2.68e-05	0.000791	0.98
	AC106795.3-1	5.39	-2.38	4.29e-05	0.00154	1	5.39	-1.59	0.01	0.32	1	3.49	1.14	0.56	1	1
	GMDS	0.08	-2.14	0.000114	0.00364	1	0.08	-1.5	0.02	0.46	1	0.04	-1.02	0.92	1	1
	C6orf145	0.36	6.83	0.00194	0.04	1	0.21	4.11	0.03	0.5	1	0.11	1.58	0.48	1	1
	GFOD1	0.17	-2.95	0.000996	0.02	1	0.17	-1.59	0.09	0.95	1	0.11	-1.3	0.4	1	1
	GMPR	0.18	10.04	0.00161	0.03	1	0.15	8.05	0.0048	0.14	1	0.05	43.43	0.19	0.93	1
	C6orf62	23.16	2.23	1.5e-14	2.17e-12	5.5e-10	17.48	1.68	1.28e-06	0.000121	0.05	24.14	1.75	2.17e-08	1.38e-06	0.000795
	TRIM38	2.29	3.57	1.62e-08	1.15e-06	0.000593	1.41	2.19	0.00216	0.08	1	1.49	1.89	0.00826	0.1	1
	AGER	13.55	2.33	4.78e-05	0.00171	1	9.65	1.66	0.03	0.54	1	5.79	1.51	0.14	0.8	1
	TAP2	14.61	2.17	5.35e-12	5.79e-10	1.96e-07	10.44	1.55	0.000174	0.00961	1	10.81	1.27	0.03	0.28	1
	CUTA	48.81	-2.17	1.58e-06	7.93e-05	0.06	48.81	-1.25	0.11	1	1	41.14	1	0.99	1	1
	PNPLA1	0.19	8.18	0.000606	0.01	1	0.14	6.15	0.0036	0.11	1	0.13	1.69	0.21	0.99	1
	AL121715.15	14.43	3.4	0.000293	0.00822	1	5.87	1.38	0.4	1	1	7.17	1.17	0.64	1	1
	CPNE5	0.1	9.54	0.00209	0.04	1	0.1	9.54	0.00208	0.08	1	0.06	1.81	0.22	1	1
	FTSJD2	2.6	2.21	6.81e-09	5.18e-07	0.00025	2.05	1.74	8.51e-05	0.00513	1	2.19	1.62	0.000383	0.00775	1
	USP49	0.3	2.19	0.00247	0.05	1	0.17	1.29	0.37	1	1	0.18	1.66	0.08	0.54	1
	BYSL	6	-2.32	1.93e-06	9.54e-05	0.07	6	-1.09	0.55	1	1	6.17	-1.55	0.00523	0.07	1
	GTPBP2	27.38	2.5	1.78e-15	2.79e-13	6.52e-11	18.51	1.69	1.28e-05	0.000955	0.47	22.07	1.88	5.4e-08	3.2e-06	0.00198
	AL158050.8	119.36	3.65	4.06e-05	0.00148	1	71.48	2.18	0.02	0.4	1	61.6	-1.21	0.55	1	1
	DST	0.4	2.34	1.87e-12	2.1e-10	6.84e-08	0.33	1.92	1.01e-07	1.26e-05	0.00372	0.18	1.42	0.01	0.12	1
	OGFRL1	5.15	2.74	2.21e-08	1.55e-06	0.000812	3.4	1.8	0.002	0.07	1	4.26	1.33	0.08	0.51	1
	AKIRIN2	4.93	2.05	6.93e-08	4.56e-06	0.00254	4.12	1.71	8.3e-05	0.00504	1	4.09	1.54	0.0011	0.02	1
	C6orf112	0.54	2.98	0.00209	0.04	1	0.23	1.24	0.61	1	1	0.73	-2.27	0.00579	0.07	1
	C6orf183	0.61	-2.89	0.00257	0.05	1	0.61	-1.45	0.2	1	1	0.56	-1.18	0.55	1	1
	SMPD2	11.82	2.41	0.000293	0.00823	1	8.45	1.72	0.03	0.54	1	10.45	1.86	0.00894	0.1	1
	MICAL1	52.18	-2.04	3.18e-14	4.43e-12	1.17e-09	52.18	-1.48	1.59e-05	0.00116	0.58	49.21	-1.88	2.21e-11	2.33e-09	8.12e-07
	CITED2	134.99	-2.38	1.78e-15	2.79e-13	6.52e-11	134.99	-1.86	3.64e-09	5.68e-07	0.000133	142.19	-1.51	4.55e-05	0.00125	1
	STX11	0.49	4.71	0.000136	0.00423	1	0.38	3.67	0.00176	0.07	1	0.3	1.46	0.28	1	1
	ULBP2	1.36	9.54	0.00209	0.04	1	1.22	8.55	0.0036	0.11	1	0.71	1.76	0.28	1	1
	AL355497.14-1	47.28	-2.64	0.00198	0.04	1	47.28	-1.28	0.33	1	1	47.24	-1.11	0.67	1	1
	TAGAP	3.05	2.64	0.000307	0.00856	1	1.63	1.41	0.24	1	1	2.12	1.35	0.25	1	1
	RPS6KA2	0.08	3.69	3.03e-06	0.000142	0.11	0.05	2.11	0.01	0.28	1	0.03	1.1	0.74	1	1
	CHST12	0.51	-2.25	6.83e-07	3.71e-05	0.03	0.51	-1.64	0.00111	0.05	1	0.28	-1.05	0.79	1	1
	FSCN1	9.67	2	1.4e-07	8.62e-06	0.00512	6.6	1.36	0.03	0.46	1	18.81	1.91	2.5e-09	1.91e-07	9.17e-05
	AC006465.3	0.29	-2.3	0.00176	0.04	1	0.32	1.13	0.53	1	1	0.32	-1.09	0.67	1	1
	DPY19L1	0.72	2.08	2.76e-06	0.000131	0.1	0.65	1.86	8.44e-05	0.0051	1	0.69	1.23	0.15	0.81	1
	GPR141	11.81	7.16	0.00144	0.03	1	5.09	3.1	0.09	0.95	1	2.8	-1.17	0.82	1	1
	TPST1	0.16	3.04	0.000268	0.00761	1	0.14	2.67	0.00151	0.06	1	0.08	2.64	0.01	0.14	1
	LAT2	8.5	-2.04	1.07e-08	7.9e-07	0.000394	8.5	-1.34	0.01	0.28	1	7.13	1.04	0.74	1	1
	PTPN12	2.37	2.29	2.96e-13	3.68e-11	1.08e-08	1.69	1.63	3.25e-05	0.0022	1	1.57	1.26	0.04	0.34	1
	SLC12A9	4.71	-2.52	5.99e-07	3.26e-05	0.02	4.71	-1.44	0.02	0.45	1	3.02	1.04	0.84	1	1
	AC007683.5	0.27	-2.45	0.00099	0.02	1	0.27	-2.17	0.00325	0.11	1	0.2	-2.34	0.0049	0.06	1
	PNPLA8	0.44	2.85	0.000641	0.02	1	0.28	1.8	0.07	0.84	1	0.34	1.53	0.14	0.77	1
	DOCK4	0.04	4.58	0.00258	0.05	1	0.01	1.47	0.51	1	1	0.01	-1.4	0.61	1	1
	TFEC	1.76	3.35	0	0	0	1.05	1.99	2.33e-06	0.000209	0.09	1.06	1.4	0.01	0.12	1
	AC025594.5-2	0.75	5.61	0.000512	0.01	1	0.22	1.68	0.37	1	1	0.14	2.56	0.25	1	1
	MEST	1.3	-2.99	0.000404	0.01	1	1.3	-1.17	0.51	1	1	1.97	-1.96	0.00398	0.05	1
	CNOT4	0.36	2	0.000166	0.005	1	0.26	1.43	0.07	0.82	1	0.28	1.13	0.49	1	1
	ZNF746	3.79	2.11	7.01e-07	3.79e-05	0.03	2.67	1.48	0.01	0.31	1	1.61	1.03	0.85	1	1
	PDLIM2	1.01	-2.89	0.00257	0.05	1	1.01	-1.66	0.09	0.95	1	1.09	2.02	0.02	0.17	1
	TNFRSF10B	0.68	2.22	0.00136	0.03	1	0.56	1.81	0.02	0.4	1	0.69	1.8	0.01	0.13	1
	AC051642.5	4.22	-4.52	0.000438	0.01	1	4.22	-1.77	0.07	0.82	1	2.36	-1.27	0.51	1	1
	ZNF395	0.73	-2.6	0.000684	0.02	1	0.73	-1.76	0.03	0.46	1	0.73	-2.09	0.00514	0.06	1
	EIF4EBP1	0.98	-2.44	0.00134	0.03	1	0.98	-1.25	0.34	1	1	1	-1.88	0.01	0.14	1
	ADAM9	0.59	3.61	3.77e-10	3.33e-08	1.38e-05	0.34	2.06	0.00233	0.08	1	0.49	1.58	0.00831	0.1	1
	FABP5	3.75	-3.61	0.00181	0.04	1	3.75	-1.27	0.43	1	1	4.96	-1.54	0.12	0.71	1
	ATP6V1C1	1.27	2.02	3.45e-05	0.00128	1	0.92	1.46	0.04	0.57	1	1.24	1.01	0.94	1	1
	MYC	29.49	-2.39	1.32e-11	1.4e-09	4.85e-07	29.49	-1.43	0.0022	0.08	1	26.99	-1.9	3.34e-07	1.68e-05	0.01
	KCNQ3	0.06	4.78	4.88e-05	0.00174	1	0.04	3.27	0.00302	0.1	1	0.02	1.27	0.59	1	1
	ACO1	0.66	3.33	1.67e-06	8.37e-05	0.06	0.41	2.04	0.00727	0.2	1	0.51	-1.17	0.43	1	1
	SIGMAR1	26.61	-2.13	4.06e-06	0.000184	0.15	26.61	-1.93	3.74e-05	0.0025	1	30.8	-1.89	2.3e-05	0.000691	0.84
	CBWD5	0.96	-2.85	4.54e-07	2.55e-05	0.02	0.96	-1.51	0.02	0.36	1	0.58	1.75	0.02	0.16	1
	C9orf30	0.35	2.08	9.88e-05	0.00321	1	0.22	1.28	0.26	1	1	0.28	1.32	0.13	0.75	1
	CDK5RAP2	0.8	2.74	1.02e-13	1.33e-11	3.73e-09	0.58	1.96	1.46e-06	0.000136	0.05	0.59	1.45	0.00441	0.06	1
	TRAF1	1.78	7.36	3.75e-10	3.32e-08	1.38e-05	0.67	2.76	0.00339	0.11	1	0.45	2.43	0.03	0.23	1
	DNM1	0.88	-2.21	0.000155	0.00469	1	0.88	-1.5	0.03	0.53	1	0.84	-1.31	0.14	0.79	1
	USP20	1.44	-2.5	7.57e-07	4.07e-05	0.03	1.44	-1.7	0.00145	0.06	1	1.02	-1.2	0.29	1	1
	REXO4	3.65	-2.05	0.000569	0.01	1	3.65	-1.21	0.29	1	1	3.6	-1.3	0.16	0.86	1
	C9orf7	1.01	5.43	0.00216	0.04	1	0.43	2.35	0.16	1	1	0.14	2.95	0.33	1	1
	CARD9	18.28	-2.15	1.1e-09	9.4e-08	4.04e-05	18.28	-1.71	8.15e-06	0.000636	0.3	13.08	1.28	0.04	0.33	1
	AGPAT2	11.2	-2.09	1.07e-08	7.89e-07	0.000393	11.2	-1.63	6.18e-05	0.0039	1	8.82	-1.17	0.21	0.98	1
	C9orf140	18.4	-2.18	2.68e-09	2.16e-07	9.84e-05	18.4	-1.73	1.13e-05	0.000859	0.42	16.99	-1.45	0.00277	0.04	1
	ASB13	0.6	-4.54	0.000177	0.0053	1	0.6	-1.83	0.04	0.64	1	0.44	-1.05	0.87	1	1
	IL15RA	0.7	10.05	1.4e-05	0.000574	0.51	0.25	3.63	0.02	0.45	1	0.14	7.67	0.04	0.34	1
	PFKFB3	0.75	2.41	5.95e-07	3.26e-05	0.02	0.57	1.81	0.00121	0.05	1	0.35	-1.59	0.05	0.4	1
	SFMBT2	0.24	-2.18	2.56e-05	0.000982	0.94	0.24	-1.79	0.000886	0.04	1	0.17	-1.14	0.48	1	1
	DHTKD1	0.51	-2.54	0.00119	0.03	1	0.51	-1.88	0.02	0.35	1	0.4	1.09	0.74	1	1
	CREM	0.22	3	0.00136	0.03	1	0.2	2.76	0.00339	0.11	1	0.2	2.25	0.01	0.13	1
	RP11-575L16.2	24.96	5.04	0.000443	0.01	1	17.29	3.48	0.00883	0.23	1	20.53	1.02	0.95	1	1
	FAM21B	0.53	2.87	0.000183	0.00544	1	0.19	-1.04	0.9	1	1	0.29	-2.89	0.00529	0.07	1
	C10orf22	18.87	2.32	1.01e-06	5.28e-05	0.04	13.1	1.61	0.00897	0.23	1	12.68	1.19	0.31	1	1
	ANXA7	2.22	2.14	1.07e-06	5.58e-05	0.04	1.29	1.24	0.2	1	1	2.27	1.37	0.03	0.23	1
	AGAP5	0.85	3.16	0.000735	0.02	1	0.7	2.6	0.00623	0.18	1	0.54	1.4	0.31	1	1
	KIAA0913	9.09	2.1	9.09e-09	6.74e-07	0.000333	6.56	1.51	0.00211	0.08	1	4.58	1.76	0.000333	0.00689	1
	CAMK2G	0.75	-2.32	6.44e-05	0.00221	1	0.75	-1.62	0.01	0.27	1	0.58	-1.32	0.17	0.88	1
	LIPA	0.51	2.54	1.03e-09	8.9e-08	3.79e-05	0.4	1.98	1.41e-05	0.00104	0.52	0.45	1.51	0.0036	0.05	1
	IFIT2	3.46	2.72	0.000685	0.02	1	3.05	2.39	0.00362	0.12	1	1.33	4.92	0.00414	0.05	1
	PCGF5	0.33	2.66	5.85e-05	0.00205	1	0.21	1.67	0.05	0.66	1	0.28	-1.02	0.93	1	1
	AL158040.14-2	37.81	-3.96	0.000747	0.02	1	37.81	-1.23	0.47	1	1	28.89	-1.63	0.16	0.84	1
	HHEX	3.95	-2.58	0.00258	0.05	1	3.95	-1.97	0.02	0.39	1	3.59	-1.57	0.11	0.68	1
	SFXN2	0.96	-3.32	0.000346	0.0094	1	0.96	-1.88	0.02	0.46	1	0.81	-2.28	0.00966	0.11	1
	ACSL5	1.15	2.03	4.6e-05	0.00165	1	0.9	1.58	0.01	0.27	1	1.15	-1.14	0.41	1	1
	LRRC27	0.47	-2.88	6.5e-07	3.54e-05	0.02	0.47	-1.92	0.000528	0.02	1	0.42	1.27	0.17	0.88	1
	INPP5A	0.22	-2.6	3.08e-06	0.000144	0.11	0.22	-1.55	0.01	0.32	1	0.21	-1.18	0.33	1	1
	PDDC1	11.66	-2.02	5.95e-07	3.26e-05	0.02	11.66	-1.64	0.000233	0.01	1	8.65	-1.37	0.03	0.25	1
	SLC25A22	5.55	-2.91	0.000159	0.00482	1	5.55	-1.58	0.06	0.76	1	3.22	-2.11	0.02	0.19	1
	EFCAB4A	4.47	-2.97	0.00194	0.04	1	4.47	-1.98	0.03	0.48	1	2.23	-1.78	0.16	0.84	1
	C11orf21	2.64	-4.39	0.000585	0.01	1	2.64	-2.58	0.00794	0.21	1	1.68	-1.23	0.55	1	1
	RNF141	1.14	2.37	0.00065	0.02	1	0.9	1.86	0.02	0.36	1	0.87	1.02	0.93	1	1
	AC069360.7	10.14	2.42	5.84e-06	0.000257	0.21	7.32	1.74	0.00667	0.18	1	8.03	-1.33	0.13	0.74	1
	HTATIP2	2.45	2.39	1.45e-05	0.00059	0.53	1.63	1.59	0.05	0.66	1	2.64	1.38	0.05	0.4	1
	LDLRAD3	0.1	-2.37	0.00159	0.03	1	0.1	-1.44	0.13	1	1	0.06	-1.24	0.46	1	1
	AHNAK	3.5	2.33	1.11e-16	2.01e-14	4.07e-12	2.45	1.63	3.51e-06	0.000302	0.13	4.01	1.55	3.64e-06	0.000139	0.13
	MACROD1	0.26	-2.13	0.000314	0.00871	1	0.26	-1.97	0.000927	0.04	1	0.17	-1.62	0.05	0.39	1
	MAP3K11	2.76	3.32	1.93e-07	1.16e-05	0.00707	1.38	1.66	0.06	0.77	1	2.27	1.84	0.00341	0.05	1
	CCDC85B	23.79	-2.82	0.000355	0.00957	1	23.79	-1.68	0.04	0.61	1	15.01	-1.61	0.11	0.67	1
	MRPL11	15.25	-2.04	0.000467	0.01	1	15.25	-1.31	0.14	1	1	11.81	1.14	0.48	1	1
	NDUFS8	9.9	-2.43	4.03e-06	0.000183	0.15	9.9	-1.52	0.01	0.31	1	6.74	1.15	0.44	1	1
	MTL5	0.96	-2.41	0.000246	0.00709	1	0.96	-1.68	0.00971	0.24	1	0.82	-1.93	0.0061	0.08	1
	PANX1	0.27	3.67	0.00178	0.04	1	0.21	2.76	0.02	0.37	1	0.24	1.4	0.31	1	1
	CCDC82	1.21	2.04	0.00207	0.04	1	1.14	1.9	0.00577	0.16	1	1.36	-1.05	0.77	1	1
	RAB39	0.65	3.09	0.000439	0.01	1	0.42	1.97	0.05	0.66	1	0.28	1.44	0.33	1	1
	USP28	0.21	4.19	0.000483	0.01	1	0.1	1.97	0.13	1	1	0.16	1.02	0.95	1	1
	HMBS	4.44	-2.71	0.000102	0.00329	1	4.44	-1.57	0.03	0.49	1	4.5	-1.38	0.1	0.64	1
	ETV6	1.33	2.3	4.11e-15	6.23e-13	1.51e-10	1.03	1.77	1.32e-07	1.6e-05	0.00483	0.58	1.49	0.00119	0.02	1
	LRP6	0.09	4.52	0.00117	0.03	1	0.05	2.45	0.07	0.85	1	0.06	-8.03	0.00459	0.06	1
	HEBP1	1.48	2.09	0.00169	0.03	1	1.22	1.72	0.02	0.45	1	0.93	1.44	0.16	0.84	1
	KIAA1467	0.52	4.1	0.000153	0.00465	1	0.2	1.58	0.28	1	1	0.34	1.53	0.19	0.95	1
	LRMP	0.39	-5.01	5.83e-05	0.00204	1	0.39	-2.52	0.00338	0.11	1	0.56	-1.98	0.00758	0.09	1
	PPP1R1A	1.33	4.33	0.000746	0.02	1	0.32	-54.12	0.16	1	1	0.46	1.51	0.41	1	1
	AC034102.32	33.76	6.94	1.66e-05	0.000665	0.61	10.17	2.1	0.15	1	1	64.56	653.68	0.02	0.2	1
	IL23A	17.83	4.64	6.32e-06	0.000275	0.23	8.11	2.11	0.04	0.65	1	4.01	1.81	0.22	1	1
	GEFT	1.29	2.81	0.00145	0.03	1	1.04	2.25	0.02	0.33	1	0.77	1.11	0.74	1	1
	TBK1	1.81	2.04	2.62e-06	0.000125	0.1	1.2	1.35	0.06	0.78	1	1.46	1.6	0.00225	0.03	1
	KITLG	0.35	3.66	1.47e-05	0.0006	0.54	0.2	2.05	0.03	0.46	1	0.31	-1.35	0.22	1	1
	SOCS2	14.65	-2.23	3.47e-07	1.99e-05	0.01	14.65	-1.68	0.0004	0.02	1	10.38	-1.78	0.000625	0.01	1
	GAS2L3	0.52	10.22	0.000126	0.00395	1	0.12	2.42	0.2	1	1	0.15	-4.04	0.07	0.48	1
	SSH1	0.41	3.28	5.79e-05	0.00203	1	0.2	1.59	0.16	1	1	0.18	1.02	0.95	1	1
	ALKBH2	3.02	-3.61	0.00181	0.04	1	3.02	-1.46	0.22	1	1	2.24	-2.68	0.02	0.19	1
	TPCN1	23.31	-2.3	0.000863	0.02	1	23.31	-2.09	0.00257	0.09	1	23.28	1.67	0.01	0.13	1
	RBM19	0.4	2.06	6.38e-05	0.00219	1	0.33	1.73	0.00319	0.11	1	0.31	1.25	0.21	0.99	1
	P2RX7	0.37	5.67	4.5e-05	0.00162	1	0.16	2.4	0.06	0.77	1	0.11	2.31	0.13	0.73	1
	CLIP1	0.4	2.19	1.23e-05	0.000509	0.45	0.24	1.28	0.2	1	1	0.4	1.53	0.00943	0.11	1
	SPATA13	0.22	4.15	2.79e-06	0.000132	0.1	0.14	2.57	0.00307	0.1	1	0.13	1.12	0.66	1	1
	USP12	0.8	2.29	2.25e-07	1.34e-05	0.00824	0.58	1.66	0.00236	0.08	1	0.69	-1.2	0.21	1	1
	BRCA2	0.88	2.82	5.51e-09	4.24e-07	0.000202	0.58	1.84	0.00113	0.05	1	0.66	-1.47	0.03	0.23	1
	AL161668.6-1	4.53	2.13	9.61e-07	5.05e-05	0.04	2.93	1.37	0.05	0.73	1	4.21	1.91	2.72e-05	0.000802	1
	ABHD4	0.81	11.04	0.000974	0.02	1	0.37	5.05	0.03	0.55	1	0.29	68.86	0.14	0.77	1
	NRL	0.37	4.35	0.00162	0.03	1	0.1	1.23	0.71	1	1	0.1	1.06	0.91	1	1
	SDR39U1	2.34	-2.3	0.00176	0.04	1	2.34	-1.06	0.78	1	1	1.27	-1.19	0.54	1	1
	SRP_euk_arch_314	349.4	-2.76	2.39e-10	2.16e-08	8.75e-06	518.81	1.56	0.000232	0.01	1	222.87	1.9	0.000118	0.00284	1
	SRP_euk_arch_316	385.73	-2	1.06e-06	5.53e-05	0.04	503.09	1.37	0.00827	0.22	1	171.04	1.62	0.00698	0.08	1
	C14orf29	0.6	-4.3	7.15e-05	0.00241	1	0.6	-1.44	0.16	1	1	0.41	-1.82	0.07	0.48	1
	HIF1A	1.94	2.28	3.09e-08	2.1e-06	0.00113	1.22	1.43	0.02	0.45	1	1.67	-1.37	0.03	0.24	1
	ZBTB1	2.54	2.31	5.8e-07	3.19e-05	0.02	2.03	1.84	0.000432	0.02	1	2.12	1.21	0.22	1	1
	ASB2	0.67	5.21	0.000323	0.00891	1	0.4	3.14	0.02	0.37	1	0.71	2.42	0.0097	0.11	1
	GLRX5	4.75	-2.17	0.000179	0.00533	1	4.75	-1.21	0.28	1	1	5.17	-1.36	0.08	0.55	1
	TECPR2	0.2	2.9	0.000201	0.0059	1	0.16	2.27	0.00543	0.16	1	0.13	1.32	0.32	1	1
	AHNAK2	0.27	-9.82	0.0017	0.04	1	0.27	-6.68	0.00206	0.08	1	0.22	-1.06	0.88	1	1
	SLC12A6	0.43	2.22	7.81e-05	0.00262	1	0.34	1.75	0.01	0.31	1	0.3	1.36	0.17	0.88	1
	SPATA5L1	0.75	4.21	1.22e-15	1.97e-13	4.48e-11	0.29	1.66	0.01	0.28	1	0.31	1.23	0.26	1	1
	AC012100.1	1.07	2.05	4.18e-05	0.00151	1	0.89	1.71	0.00286	0.1	1	1.23	1.51	0.00774	0.09	1
	DIS3L	2.13	-2.03	7.5e-06	0.00032	0.28	2.13	-1.57	0.0025	0.09	1	2.38	-1.9	1.67e-05	0.000523	0.61
	PAQR5	0.17	3.35	0.000914	0.02	1	0.07	1.35	0.48	1	1	0.07	2.11	0.12	0.69	1
	ISL2	6.7	-2.9	5.28e-05	0.00186	1	6.7	-1.45	0.06	0.79	1	3.89	1.3	0.3	1	1
	MESDC1	16.76	2.2	0.000702	0.02	1	14.65	1.92	0.00601	0.17	1	13.84	1.62	0.04	0.31	1
	SLCO3A1	0.28	2.28	2.03e-07	1.22e-05	0.00744	0.2	1.64	0.00296	0.1	1	0.14	1.98	0.000575	0.01	1
	MEF2A	0.48	2.02	1.81e-05	0.000721	0.67	0.36	1.5	0.02	0.36	1	0.31	1.02	0.93	1	1
	POLR3K	7.83	-2.88	8.89e-07	4.74e-05	0.03	7.83	-1.64	0.00674	0.19	1	6.2	-1.16	0.43	1	1
	MPG	9.03	-2.09	7.43e-06	0.000317	0.27	9.03	-1.97	2.69e-05	0.00186	0.99	5.93	1.08	0.62	1	1
	NME4	42.59	-2.52	1.95e-12	2.17e-10	7.15e-08	42.59	-1.79	1.95e-06	0.000177	0.07	30.2	-1.1	0.42	1	1
	RHBDL1	8.09	-3.04	0.00146	0.03	1	8.09	-1.15	0.6	1	1	3.11	1.14	0.74	1	1
	JMJD8	15.93	2.33	4.17e-05	0.00151	1	8.91	1.3	0.28	1	1	14.92	1.83	0.00214	0.03	1
	C16orf28	3.26	2.48	1.68e-12	1.91e-10	6.17e-08	2.57	1.95	4.4e-07	4.71e-05	0.02	2.27	1.7	6e-05	0.00159	1
	MRPS34	125.89	-2.17	2.4e-09	1.95e-07	8.82e-05	125.89	-1.27	0.04	0.63	1	83.05	-1.09	0.5	1	1
	NUDT16L1	30.71	-2.28	5.79e-06	0.000255	0.21	30.71	-1.7	0.00159	0.06	1	32.13	-1.33	0.07	0.47	1
	SNN	4.39	3.7	2.85e-08	1.95e-06	0.00105	2.28	1.91	0.02	0.36	1	2.88	2.05	0.00423	0.06	1
	GDE1	2.89	-2.04	9.93e-05	0.00323	1	2.89	-1.72	0.00201	0.07	1	3.37	-1.17	0.31	1	1
	EIF3CL	1.97	-78.1	5.16e-06	0.00023	0.19	2.16	1.15	0.39	1	1	2.64	-944.84	0.02	0.16	1
	AC009086.6-3	9.88	-2.26	0.00101	0.02	1	10.53	1.12	0.54	1	1	10.69	-1.22	0.29	1	1
	SPN	49.44	-2.45	0	0	0	49.44	-1.46	0.000132	0.00752	1	54.81	-1.74	1.97e-08	1.27e-06	0.000722
	C16orf54	6.95	-2.82	0.000896	0.02	1	6.95	-1.88	0.02	0.43	1	7.67	-1.31	0.27	1	1
	C16orf53	6.78	-2	0.000897	0.02	1	6.78	-1.56	0.02	0.43	1	7.51	-1.29	0.15	0.82	1
	AC106886.3-1	4.18	-4.05	0.000301	0.00843	1	4.18	-1.67	0.08	0.89	1	3	-1.25	0.47	1	1
	PYCARD	54.83	-2.5	1.16e-07	7.31e-06	0.00427	54.83	-1.75	0.000388	0.02	1	76.81	1.72	5.88e-05	0.00156	1
	SLC5A2	3.89	-2.27	0.00237	0.05	1	3.89	-2.18	0.00351	0.11	1	2.55	2.01	0.02	0.19	1
	ZNF267	1.38	2.46	1.47e-06	7.42e-05	0.05	0.83	1.48	0.05	0.69	1	1.31	1.61	0.00488	0.06	1
	N4BP1	1.55	3.4	2.65e-14	3.73e-12	9.74e-10	0.89	1.93	0.000124	0.00713	1	1.03	1.81	0.000189	0.00429	1
	CES1	30.4	2.17	0	0	0	21.19	1.51	5.49e-06	0.000445	0.2	17.18	1.71	1.08e-08	7.34e-07	0.000395
	C16orf70	1.09	2.09	0.000369	0.00989	1	0.77	1.47	0.1	1	1	0.83	1.78	0.02	0.16	1
	HAS3	1.07	-5.98	0.000999	0.02	1	1.07	-2.7	0.01	0.31	1	0.49	3.12	0.05	0.38	1
	AC009113.8-3	13.67	-2.44	6.29e-06	0.000274	0.23	13.67	-1.58	0.00916	0.23	1	11.53	-1.92	0.000975	0.02	1
	FAM101B	15.8	-2.01	5.15e-06	0.00023	0.19	15.8	-1.64	0.000663	0.03	1	17.25	-1.83	3.11e-05	0.000905	1
	ANKFY1	1.13	2.01	5.47e-07	3.04e-05	0.02	0.89	1.57	0.00164	0.06	1	0.89	1.41	0.01	0.15	1
	PIK3R5	1.08	5.11	2.42e-07	1.42e-05	0.00887	0.61	2.86	0.00162	0.06	1	0.32	2.34	0.04	0.33	1
	CENPV	4.36	-2.3	5.92e-05	0.00206	1	4.36	-1.23	0.23	1	1	3.37	-1.41	0.09	0.57	1
	AC026271.6	2.67	2.04	0.000138	0.00427	1	1.76	1.34	0.14	1	1	2.53	1.03	0.86	1	1
	MAP2K3	1.49	2.39	2.8e-05	0.00107	1	0.97	1.55	0.07	0.82	1	0.87	1.53	0.08	0.55	1
	NEK8	1.26	3.25	0.00125	0.03	1	0.67	1.73	0.17	1	1	0.66	3.14	0.02	0.17	1
	SLFN13	4.97	-2.11	2.09e-05	0.000817	0.77	4.97	-1.73	0.00103	0.04	1	5.75	-2	2.21e-05	0.000668	0.81
	MRM1	3.33	-2.65	0.00143	0.03	1	3.33	-1.56	0.09	0.97	1	2.29	-1.63	0.12	0.68	1
	TBC1D3E	2.65	2.5	0.00111	0.02	1	1.12	-4.07	0.00541	0.16	1	1.22	204.47	0.06	0.43	1
	MLLT6	12.81	2.66	0	0	0	8.76	1.81	1.69e-07	1.99e-05	0.00621	8.11	1.97	7.27e-09	5.12e-07	0.000267
	STAT5A	1.25	2.23	0.00194	0.04	1	1.08	1.93	0.01	0.3	1	1.39	1.84	0.00965	0.11	1
	ATP6V0A1	1.31	2.02	6.22e-06	0.000272	0.23	1.27	1.95	2.04e-05	0.00146	0.75	0.86	1.29	0.12	0.7	1
	AC091132.16-2	3.07	-3.58	4.85e-08	3.22e-06	0.00178	3.07	-1.3	0.14	1	1	1.95	-1.41	0.14	0.77	1
	UBE2Z	6.99	2.62	1.62e-12	1.85e-10	5.93e-08	4.44	1.66	0.000426	0.02	1	5.55	1.82	1.07e-05	0.000354	0.39
	PPM1E	0.26	-2.78	2.88e-07	1.68e-05	0.01	0.26	-1.61	0.00525	0.15	1	0.09	1.15	0.59	1	1
	SLC9A3R1	2.97	-3.23	1.64e-08	1.17e-06	0.000602	2.97	-1.98	0.000133	0.00758	1	2.3	-1.2	0.3	1	1
	GALK1	3.04	-2.69	0.00212	0.04	1	3.04	-2.52	0.00338	0.11	1	2.12	-1.05	0.88	1	1
	TBC1D16	0.27	2.83	0.000389	0.01	1	0.19	2	0.02	0.45	1	0.11	1.11	0.74	1	1
	SLC26A11	0.44	14.03	0.000251	0.00722	1	0.22	7.05	0.0088	0.23	1	0.02	9.53	0.45	1	1
	MRPL12	38.22	-2.55	4.53e-12	4.92e-10	1.66e-07	38.22	-1.43	0.0029	0.1	1	24.92	-1.3	0.05	0.37	1
	DYSFIP1	379.94	-2.08	1.12e-14	1.64e-12	4.11e-10	379.94	-1.33	0.00178	0.07	1	323.02	-1.13	0.17	0.88	1
	RAC3	9.28	-3.08	0.000576	0.01	1	9.28	-2.16	0.00851	0.22	1	6.65	-1.55	0.15	0.83	1
	DTNA	0.18	3.47	7.62e-11	7.33e-09	2.79e-06	0.1	1.82	0.00374	0.12	1	0.1	1.46	0.04	0.34	1
	MALT1	0.51	2.01	0.000777	0.02	1	0.41	1.6	0.04	0.65	1	0.55	1.27	0.18	0.91	1
	ZNF516	0.82	2.3	9.69e-09	7.17e-07	0.000356	0.61	1.72	0.00032	0.02	1	0.56	1.16	0.31	1	1
	FSTL3	4.03	-3.44	8.39e-05	0.00278	1	4.03	-2.15	0.00478	0.14	1	2.86	-1.53	0.14	0.77	1
	PRTN3	352.99	-2.25	0	0	0	352.99	-1.95	8.88e-16	3.29e-13	3.26e-11	282.33	-1.36	0.000193	0.00436	1
	CNN2	10.59	-2.27	3.04e-09	2.44e-07	0.000112	10.59	-1.6	0.000258	0.01	1	8.25	-1.63	0.000444	0.00881	1
	HMHA1	19.57	-2.09	8.75e-13	1.02e-10	3.21e-08	19.57	-1.42	0.000357	0.02	1	13.54	-1.21	0.06	0.45	1
	MUM1	2.67	-2.86	6.22e-09	4.77e-07	0.000228	2.67	-1.93	4.74e-05	0.0031	1	2.9	-1.76	0.000223	0.00495	1
	ATP8B3	0.8	-4	9.18e-05	0.00301	1	0.8	-2.21	0.00669	0.19	1	1.16	-1.23	0.3	1	1
	SCAMP4	3.66	-2.61	7.46e-08	4.88e-06	0.00274	3.66	-1.18	0.25	1	1	3.31	-1.81	0.000397	0.00799	1
	PLEKHJ1	31.16	-2.08	1.31e-06	6.72e-05	0.05	31.16	-1.81	5.18e-05	0.00333	1	21.73	-1.12	0.46	1	1
	ZNF77	0.61	-2.68	0.000562	0.01	1	0.61	-1.25	0.34	1	1	0.51	-1	0.99	1	1
	TRIP10	3.19	2.66	8.88e-05	0.00293	1	2.28	1.9	0.01	0.31	1	2.39	1.77	0.02	0.21	1
	EMR4P	0.49	4.19	0.000483	0.01	1	0.25	2.1	0.1	0.99	1	0.24	-1.25	0.57	1	1
	C19orf59	8.36	-2.57	0.00127	0.03	1	8.36	-1.48	0.12	1	1	5.62	1.06	0.82	1	1
	CD320	2.23	-22.75	0.00127	0.03	1	2.23	-1.11	0.74	1	1	1.24	-12.66	0.00993	0.11	1
	PRAM1	19.52	-2.42	4.7e-14	6.38e-12	1.72e-09	19.52	-1.93	5.03e-09	7.75e-07	0.000185	12.42	1.42	0.00286	0.04	1
	ZNF833	0.92	-2.14	0.000345	0.00938	1	0.92	-1.32	0.14	1	1	0.63	1.16	0.5	1	1
	LYL1	27.47	-2.2	1.54e-07	9.42e-06	0.00566	27.47	-1.62	0.000526	0.02	1	20.22	-1.37	0.04	0.3	1
	STX10	5.1	-2.73	0.000325	0.00894	1	5.1	-1.79	0.02	0.38	1	5.09	1.32	0.22	1	1
	HSH2D	0.66	-2.31	3.42e-09	2.71e-07	0.000125	0.66	-1.44	0.00427	0.13	1	0.5	-1.95	8.58e-06	0.000291	0.31
	C19orf60	12.34	-2.76	3.7e-05	0.00136	1	12.34	-1.21	0.29	1	1	11.45	1.33	0.12	0.72	1
	HOMER3	43.66	-2.36	0	0	0	43.66	-1.46	5.03e-05	0.00326	1	36.49	-1.16	0.11	0.66	1
	KCTD15	1.95	-2.48	0.00055	0.01	1	1.95	-1.35	0.18	1	1	1.98	-1.47	0.1	0.6	1
	MAP4K1	0.64	-3.94	0.000401	0.01	1	0.64	-1.98	0.03	0.48	1	0.46	-1.69	0.13	0.73	1
	ECH1	7.54	-2.12	8.27e-08	5.33e-06	0.00303	7.54	-1.57	0.000644	0.03	1	7.19	-1.14	0.3	1	1
	MRPS12	20.46	-2.28	7.54e-05	0.00253	1	20.46	-1.47	0.04	0.59	1	15.77	1.18	0.39	1	1
	EXOSC5	4.4	-3.53	1.14e-07	7.17e-06	0.00417	4.4	-1.48	0.03	0.55	1	3.32	-1.91	0.00682	0.08	1
	DEDD2	2.06	2.07	0.000305	0.0085	1	1.98	1.97	0.000791	0.03	1	2.15	1.95	0.000591	0.01	1
	PAFAH1B3	4.45	-2.65	0.00143	0.03	1	4.45	-1.51	0.12	1	1	3.71	1.06	0.81	1	1
	PTGIR	2.79	23.67	0.00112	0.02	1	1.68	14.25	0.00695	0.19	1	0.89	68.86	0.14	0.77	1
	TMEM160	5.68	-3.5	0.00243	0.05	1	5.68	-1.05	0.87	1	1	5.1	1.68	0.12	0.68	1
	RUVBL2	6.39	-2.03	9.91e-08	6.32e-06	0.00363	6.39	-1.25	0.06	0.79	1	6.32	-1.3	0.03	0.27	1
	CLEC11A	345.66	-2.92	0	0	0	345.66	-1.88	2.44e-12	6.14e-10	8.97e-08	226.52	-1.24	0.02	0.18	1
	C19orf48	24.17	-2.07	7.46e-09	5.62e-07	0.000274	24.17	-1.19	0.13	1	1	18.23	-1.23	0.09	0.58	1
	ZNF320	0.3	-2.47	0.0021	0.04	1	0.3	-1.27	0.33	1	1	0.27	1.36	0.22	1	1
	TMEM224	0.78	3.36	0.00141	0.03	1	0.44	1.9	0.12	1	1	0.51	3.15	0.01	0.12	1
	CCDC106	2.58	-8.49	0.000437	0.01	1	2.58	-2.02	0.05	0.68	1	1.11	-1.41	0.47	1	1
	C20orf96	2.17	-2.33	0.000107	0.00343	1	2.17	-1.47	0.05	0.66	1	2.63	-1.88	0.000815	0.01	1
	MRPS26	18.52	-2.04	0.000876	0.02	1	18.52	-1.67	0.01	0.26	1	14.81	-1.63	0.04	0.33	1
	SLC4A11	1.67	-3.63	0.000955	0.02	1	1.67	-1.18	0.56	1	1	0.81	-1.98	0.12	0.7	1
	C20orf112	0.41	2.01	0.000111	0.00356	1	0.37	1.81	0.00121	0.05	1	0.17	-1.37	0.23	1	1
	SAMHD1	1.81	2.24	3.07e-08	2.08e-06	0.00112	1.14	1.4	0.03	0.5	1	1.51	1.36	0.03	0.25	1
	C20orf111	4.48	2.34	2e-06	9.86e-05	0.07	2.61	1.36	0.11	1	1	4.06	1.64	0.00341	0.05	1
	ADA	1.43	4.47	2.91e-08	1.98e-06	0.00107	0.74	2.32	0.00363	0.12	1	0.38	-1.41	0.32	1	1
	SNAI1	2.63	5.21	0.000323	0.00891	1	1.32	2.62	0.05	0.7	1	1.39	5.48	0.00689	0.08	1
	NPEPL1	1.5	-2.17	0.00207	0.04	1	1.5	-1.26	0.25	1	1	0.74	-1.07	0.81	1	1
	SYCP2	0.98	-2.22	6.74e-06	0.000291	0.25	0.98	-1.47	0.02	0.34	1	0.7	-1.29	0.15	0.8	1
	LAMA5	0.24	4.04	0.00144	0.03	1	0.06	-1.1	0.87	1	1	0.1	5.56	0.02	0.22	1
	TCEA2	1.77	-2.27	0.00237	0.05	1	1.77	-2.18	0.00351	0.11	1	0.67	1.17	0.64	1	1
	RGS19	19.29	-2.02	2.44e-07	1.43e-05	0.00895	19.29	-1.5	0.0015	0.06	1	17.84	1.02	0.89	1	1
	SAMSN1	0.18	3.96	0.000435	0.01	1	0.12	2.57	0.02	0.42	1	0.1	-1.05	0.89	1	1
	NRIP1	0.67	2.04	1.91e-05	0.000757	0.7	0.54	1.65	0.00362	0.12	1	0.56	-1.35	0.07	0.5	1
	BTG3	2.04	2.17	0.000876	0.02	1	1.81	1.92	0.00601	0.17	1	2.03	1.01	0.97	1	1
	BACH1	1.41	2.43	2.54e-08	1.76e-06	0.000932	0.83	1.43	0.04	0.6	1	1.01	-1.05	0.74	1	1
	C21orf59	6.02	-2.23	8.4e-06	0.000354	0.31	6.02	-1.4	0.03	0.56	1	6.16	-1.87	0.000246	0.00537	1
	SYNJ1	0.43	2.74	5.65e-06	0.00025	0.21	0.32	2.02	0.00474	0.14	1	0.36	-1.37	0.12	0.7	1
	C21orf56	0.66	-4.64	0.00083	0.02	1	0.66	-3.99	0.00142	0.06	1	0.46	-2.45	0.04	0.3	1
	AP000523.1	18.61	-3.23	0.00116	0.03	1	18.61	-1.23	0.44	1	1	13.7	-212.38	0.06	0.43	1
	SLC25A1	35.99	-2.01	9.47e-07	5e-05	0.03	35.99	-1.56	0.000963	0.04	1	34.34	-1.29	0.06	0.41	1
	CLTCL1	1.76	-2.48	4.18e-13	5.11e-11	1.53e-08	1.76	-1.61	3.76e-05	0.00251	1	1.58	-1.64	3.48e-05	0.000992	1
	SEPT5	11.26	-2.42	2.55e-09	2.06e-07	9.37e-05	11.26	-1.64	0.00027	0.01	1	12.79	-1.55	0.000649	0.01	1
	YDJC	21.75	-3.54	2.25e-06	0.00011	0.08	21.75	-1.6	0.02	0.36	1	13.1	-1.38	0.2	0.97	1
	CHCHD10	10.66	-3.43	0.000359	0.00965	1	10.66	-1.34	0.27	1	1	5.81	-1.33	0.4	1	1
	ADRBK2	0.34	2.02	0.000101	0.00327	1	0.33	1.95	0.000245	0.01	1	0.29	1.31	0.12	0.68	1
	TPST2	0.65	2.03	0.00032	0.00888	1	0.56	1.71	0.00752	0.2	1	0.87	1.85	0.000323	0.00671	1
	TST	3.04	-2.82	0.000654	0.02	1	3.04	-1.78	0.03	0.52	1	3.1	1.23	0.39	1	1
	MAFF	0.93	8.86	0.000352	0.0095	1	0.57	5.47	0.00694	0.19	1	0.21	1.27	0.7	1	1
	BIK	0.92	-10.3	0.00011	0.00353	1	0.92	-2.89	0.00366	0.12	1	0.95	-2.52	0.00739	0.09	1
	MCAT	2.07	-2.64	0.00198	0.04	1	2.07	-1.09	0.74	1	1	2.34	-1.33	0.25	1	1
	C22orf9	13.51	-2.22	0	0	0	13.51	-1.77	5.68e-10	1e-07	2.08e-05	10.92	-1.93	6.85e-12	7.71e-10	2.51e-07
	FAM118A	0.93	-2.69	0.000417	0.01	1	0.93	-1.28	0.28	1	1	0.9	-1.33	0.23	1	1
	TRABD	16.18	-2.14	1e-10	9.51e-09	3.67e-06	16.18	-1.52	0.000177	0.00971	1	9.19	-1.27	0.05	0.4	1
	RABL2B	1.56	-3.53	0.000152	0.00462	1	1.56	-2.3	0.00412	0.13	1	1.33	-2.32	0.00686	0.08	1
	PLCXD1	2.51	-2.22	7.25e-06	0.000311	0.27	2.51	-1.5	0.01	0.28	1	1.97	-1.34	0.09	0.57	1
	ZBED1	9.12	2.72	1.68e-12	1.91e-10	6.18e-08	5.2	1.55	0.00402	0.12	1	5.43	1.57	0.00247	0.04	1
	MAP3K15	0.23	-2.27	0.00108	0.02	1	0.23	-1.53	0.06	0.78	1	0.2	-1.59	0.05	0.4	1
	RP11-77G22.3	19.13	5.73	0.000128	0.004	1	8.73	2.62	0.05	0.7	1	9.21	1.69	0.21	0.99	1
	AL512633.6	20.35	3.89	0.002	0.04	1	6.29	1.21	0.72	1	1	16.33	2.02	0.07	0.49	1
	CLCN5	0.2	2.08	0.0024	0.05	1	0.13	1.34	0.26	1	1	0.13	-1.18	0.52	1	1
	RHOXF2	22.13	-2.12	1.09e-07	6.91e-06	0.00401	22.13	-1.53	0.00118	0.05	1	19.68	-1.73	9.13e-05	0.00229	1
	FAM70A	0.28	27.44	0.000625	0.02	1	0.16	15.19	0.0056	0.16	1	0.05	4.84	0.13	0.75	1
	XIAP	1.96	2.02	9.03e-07	4.79e-05	0.03	1.61	1.65	0.000603	0.03	1	1.09	1.1	0.54	1	1
	RAP2C	4.72	2.15	2.58e-06	0.000124	0.09	3.76	1.7	0.00147	0.06	1	4.88	1.74	0.000261	0.00564	1
	FMR1	1.91	2.05	1.05e-05	0.000438	0.39	1.19	1.27	0.17	1	1	1.57	-1.13	0.44	1	1
	PLXNA3	3.87	2.39	2.81e-06	0.000133	0.1	3.07	1.89	0.000896	0.04	1	3.04	1.86	0.00118	0.02	1
	F8A2	15.79	6.8	1.27e-06	6.53e-05	0.05	6.41	2.76	0.02	0.37	1	7.54	-1.24	0.51	1	1

## Sheet: NQ
	Transcripts regulated for comparison NQ only (43) (T=2 for absolute fold change)											*comparison also shown; transcripts not differentially regulated or insufficient significance
	analyzed in CLC Genomics Workbench
		Thp-1 + N6 wt vs. Thp-1 mock*					Thp-1 + N6 858 vs. Thp-1 mock					Thp-1 + ADP-Heptose vs. Thp-1 mock*
	Name	Max group mean (RPKM)	Fold change	P-value	FDR p-value	Bonferroni	Max group mean (RPKM)	Fold change	P-value	FDR p-value	Bonferroni	Max group mean (RPKM)	Fold change	P-value	FDR p-value	Bonferroni
	NBPF8_2	1.15	1.58	0.00131	0.03	1	1.52	2.07	1.11e-07	1.37e-05	0.00408	0.92	1.22	0.17	0.86	1
	NBPF16	4.1	2	1.52e-05	0.000615	0.56	4.95	2.4	2.14e-08	2.94e-06	0.000784	3.01	933.37	0.02	0.16	1
	FCGR1A	11.3	1.67	0.000155	0.0047	1	14.32	2.11	1.52e-08	2.13e-06	0.000557	13.9	1.63	0.000109	0.00265	1
	HIST2H2BE	0.69	1.95	0.00747	0.11	1	0.81	2.28	0.00075	0.03	1	0.84	1.43	0.07	0.46	1
	ADAMTSL4	3.61	-1.47	0.05	0.45	1	3.61	-2.06	0.000705	0.03	1	2.63	-1.42	0.14	0.77	1
	AC092814.2-1	55.38	-220.05	0.06	0.51	1	246.87	4.67	2.51e-12	6.22e-10	9.21e-08	0	NaN	NaN	NaN	NaN
	FAM39B_1	6.3	-1.58	0.00147	0.03	1	6.3	-2.05	2.88e-06	0.000251	0.11	7.33	1.37	0.02	0.16	1
	DAG1	0.71	-1.91	0.00116	0.03	1	0.71	-2.04	0.00043	0.02	1	0.6	-1.45	0.06	0.44	1
	AC109587.2	0.25	-136.94	0.08	0.64	1	0.82	3.46	2.42e-05	0.0017	0.89	0.74	-408.71	0.03	0.28	1
	EAF2	0.72	-2.05	0.0029	0.05	1	0.72	-2.26	0.00102	0.04	1	0.63	-1.08	0.71	1	1
	AC093602.5-3	78.5	-1.73	0.02	0.24	1	78.5	-2.28	0.00116	0.05	1	41.51	1.47	0.18	0.89	1
	SLC1A3	0.13	1.85	0.11	0.75	1	0.27	3.77	0.000127	0.00729	1	0.06	-1.21	0.72	1	1
	AC020898.6	29.37	-1.57	0.1	0.71	1	29.37	-3.01	0.000764	0.03	1	47.6	1.49	0.04	0.34	1
	B3GAT2	0.19	1.45	0.18	1	1	0.14	-4.99	0.0012	0.05	1	0.26	-1.38	0.2	0.97	1
	FAM54A	1.73	-1.33	0.21	1	1	1.73	-2.35	0.00105	0.04	1	2.34	-1.06	0.73	1	1
	C7orf47	23.02	-2.08	0.00744	0.11	1	23.02	-2.92	0.000391	0.02	1	12.58	1.23	0.48	1	1
	LONRF1	1.06	1.92	0.00537	0.09	1	1.27	2.29	9.21e-05	0.00549	1	0.81	1.34	0.22	1	1
	ERLIN2	2.45	-1.38	0.07	0.55	1	2.45	-2.02	0.000267	0.01	1	2.85	-1.37	0.06	0.4	1
	PXMP3	1.28	-1.88	0.02	0.24	1	1.28	-3.12	0.000325	0.02	1	1.38	1.02	0.92	1	1
	IDI1	9.77	1.69	0.000338	0.00925	1	13.23	2.28	4.97e-09	7.7e-07	0.000183	6.83	-1.17	0.31	1	1
	PDZD7	1.98	-1.8	0.00265	0.05	1	1.98	-2.29	8.35e-05	0.00505	1	2.03	-1.04	0.8	1	1
	AP002812.3	40.45	1.96	0.06	0.49	1	70.32	3.39	0.000195	0.01	1	21.64	1.64	0.26	1	1
	TSPAN9	0.37	1.14	0.37	1	1	0.35	-3.16	2.34e-09	3.71e-07	8.58e-05	0.52	1.96	1.85e-06	7.83e-05	0.07
	CPM	1.44	1.82	8.8e-06	0.000369	0.32	1.7	2.15	7.12e-09	1.07e-06	0.000261	0.93	-1.31	0.07	0.47	1
	KCTD12	4.78	-1.56	0.07	0.57	1	4.78	-2.87	0.000278	0.01	1	7.91	-1.46	0.04	0.31	1
	RNF31	3.31	-1.15	0.45	1	1	3.31	-2.22	0.000188	0.01	1	2.53	1.03	0.88	1	1
	SEMA7A	0.88	1.73	0.05	0.46	1	1.32	2.58	0.000357	0.02	1	0.47	-1.22	0.57	1	1
	CTSH	1.93	1.96	0.000652	0.02	1	2.2	2.23	3.45e-05	0.00232	1	2	1.72	0.0036	0.05	1
	SULT1A4	2.49	-363.6	0.04	0.38	1	2.49	-4.08	7.03e-05	0.00434	1	7.52	-1095.87	0.01	0.14	1
	ADCY7	1.57	-1.79	0.000193	0.00569	1	1.57	-2.32	5.01e-07	5.32e-05	0.02	1.46	-1.08	0.59	1	1
	TBC1D3B	1.25	-1.83	0.04	0.41	1	1.25	-6.02	6.8e-05	0.00423	1	1.95	-1.3	0.25	1	1
	C19orf71	1.9	-1.13	0.74	1	1	5.53	3.05	0.000181	0.00991	1	3.68	-2.73	0.00459	0.06	1
	ZNF226	1.19	1.49	0.13	0.83	1	1.86	2.32	0.000592	0.03	1	1.74	1.63	0.03	0.28	1
	TMX4	1.33	-1.62	0.00607	0.1	1	1.33	-2.07	0.000106	0.00624	1	1.26	-1.25	0.18	0.91	1
	PRPF6	0.73	1.7	0.00887	0.13	1	0.45	-3.91	0.000122	0.00707	1	2.56	2204.7	0.00646	0.08	1
	GRIK1	0.08	2.05	0.00299	0.06	1	0.09	2.24	0.000762	0.03	1	0.04	1.93	0.04	0.33	1
	TMEM50B	1.17	-1.78	0.01	0.19	1	1.17	-2.27	0.00109	0.05	1	1.53	-1.57	0.02	0.16	1
	KCNE1	0.16	5.17	0.003	0.06	1	0.34	11.09	5.43e-06	0.000443	0.2	0.09	6.06	0.02	0.17	1
	SCUBE1	0.33	-1.46	0.04	0.4	1	0.33	-2.29	8.35e-05	0.00505	1	0.34	1.06	0.72	1	1
	VCX	5.74	-1.04	0.9	1	1	14.89	2.72	0.000414	0.02	1	3	-1.15	0.77	1	1
	FIGF	0.16	2.51	0.09	0.67	1	0.36	5.61	0.000509	0.02	1	0.2	14.28	0.00692	0.08	1
	ZMYM3	3.64	-1.79	0.00128	0.03	1	3.64	-2.41	7.6e-06	0.000596	0.28	3.74	-1.9	0.000413	0.00827	1
	AC010970.3-1	115.45	1.34	0.42	1	1	268.56	3.09	0.000436	0.02	1	78.48	2.72	0.06	0.44	1

## Sheet: ZA1
	transcripts regulated for comparison ZA1 only (852) (T=2 for absolute fold change)											*comparison also shown; transcripts not differentially regulated or insufficient significance
	analyzed in CLC Genomics Workbench
		Thp-1 + N6 wt vs. Thp-1 mock*					Thp-1 + N6 858 vs. Thp-1 mock*					Thp-1 + ADP-Heptose vs. Thp-1 mock
	Name	Max group mean (RPKM)	Fold change	P-value	FDR p-value	Bonferroni	Max group mean (RPKM)	Fold change	P-value	FDR p-value	Bonferroni	Max group mean (RPKM)	Fold change	P-value	FDR p-value	Bonferroni
	AC114498.2-7	834.81	-1.2	0.26	1	1	951.15	1.2	0.23	1	1	897.95	2.39	1.15e-06	5.09e-05	0.04
	SKI	0.49	-1.49	0.05	0.43	1	0.49	-1.88	0.00636	0.18	1	0.57	-2.5	2.66e-05	0.000788	0.98
	ZBTB48	6.62	1.24	0.17	1	1	5.98	1.11	0.5	1	1	8.35	2.03	9.47e-06	0.000318	0.35
	TMEM201	0.87	-1.93	0.03	0.3	1	0.87	-1.25	0.41	1	1	1.25	-2.52	0.000848	0.02	1
	PGD	36.53	1.85	8.64e-12	9.27e-10	3.17e-07	28.71	1.45	4.86e-05	0.00316	1	31.7	2.25	0	0	0
	AGTRAP	1.85	-1.28	0.31	1	1	1.94	1.1	0.67	1	1	2.34	2.53	0.000259	0.00561	1
	TNFRSF1B	2.37	1.56	0.0013	0.03	1	2.31	1.51	0.00287	0.1	1	2.83	2.38	1.04e-09	8.36e-08	3.81e-05
	EFHD2	13.8	1.83	1.3e-08	9.45e-07	0.000475	9.77	1.29	0.02	0.4	1	16.18	2.51	0	0	0
	RP11-265F14.1	0.3	1.89	0.26	1	1	0.24	1.47	0.51	1	1	1	3.51	0.00155	0.02	1
	ZBTB17	1.33	1.35	0.09	0.69	1	1.32	1.34	0.11	1	1	1.68	2.76	2.14e-07	1.13e-05	0.00787
	NECAP2	3.52	1.77	0.000448	0.01	1	2.71	1.36	0.07	0.85	1	5.17	3.13	2.26e-12	2.75e-10	8.28e-08
	PADI2	0.21	-18.56	0.00271	0.05	1	0.21	-6.68	0.00206	0.08	1	0.29	-5.53	0.000514	0.00997	1
	OTUD3	0.98	1.01	0.98	1	1	1	1.08	0.7	1	1	1.48	-2.12	0.000296	0.00625	1
	HSPG2	0.13	-2.17	0.03	0.31	1	0.13	-1.01	0.97	1	1	0.22	-2.93	0.00054	0.01	1
	SH3BGRL3	75.41	1.12	0.34	1	1	70.94	1.03	0.8	1	1	172.49	4.85	0	0	0
	RPS6KA1	5.64	1.87	8.92e-09	6.62e-07	0.000327	5.19	1.72	8.49e-07	8.44e-05	0.03	6.89	2.56	0	0	0
	GPATCH3	1.86	1.31	0.32	1	1	1.51	1.06	0.84	1	1	2.73	2.34	0.00187	0.03	1
	SESN2	0.4	1.36	0.41	1	1	0.47	1.59	0.2	1	1	0.67	3.16	0.00263	0.04	1
	KIAA1522	0.23	1.97	0.13	0.85	1	0.22	1.84	0.18	1	1	0.45	4.34	0.000733	0.01	1
	AL354702.7	15.68	-2.02	0.00654	0.1	1	15.68	-1.23	0.37	1	1	33.42	-2.27	6.1e-06	0.000216	0.22
	COL9A2	14.25	1.31	0.01	0.15	1	14.88	1.36	0.00323	0.11	1	26	5.61	0	0	0
	ZNF643	0.53	1.23	0.61	1	1	0.5	1.15	0.74	1	1	1.02	-3.58	0.00354	0.05	1
	KCNQ4	0.19	-2.66	0.03	0.33	1	0.19	-1.87	0.12	1	1	0.25	-8.17	0.000565	0.01	1
	TESK2	0.09	1.15	0.65	1	1	0.1	1.24	0.48	1	1	0.17	5.72	4.43e-06	0.000163	0.16
	C1orf163	1.17	1.25	0.47	1	1	1.89	2.02	0.01	0.33	1	2.72	-2.86	0.000211	0.00471	1
	TMEM48	0.6	-1.36	0.11	0.76	1	0.6	-1.27	0.21	1	1	0.97	-2.29	3.4e-06	0.000131	0.12
	SSBP3	0.23	1.73	0.00562	0.09	1	0.14	1.08	0.73	1	1	0.28	2.78	9.54e-07	4.29e-05	0.04
	MYSM1	0.39	1.76	0.08	0.61	1	0.27	1.24	0.53	1	1	0.81	-5.87	8.29e-07	3.77e-05	0.03
	AK3L1	0.16	-1.29	0.43	1	1	0.16	-1.36	0.35	1	1	0.35	-2.86	0.000283	0.00602	1
	ACADM	0.99	-1.39	0.1	0.72	1	1.01	1.07	0.69	1	1	2.02	-2.21	2.16e-06	8.92e-05	0.08
	ZZZ3	0.33	-1.12	0.55	1	1	0.33	1.02	0.91	1	1	0.57	-2.08	2.51e-05	0.000747	0.92
	SSX2IP	0.27	-1.18	0.61	1	1	0.34	1.31	0.35	1	1	0.78	-4.15	2.19e-06	9.03e-05	0.08
	MCOLN2	1.98	1.41	0.0047	0.08	1	1.71	1.22	0.12	1	1	1.71	-2.15	6.1e-08	3.59e-06	0.00224
	RP11-384B12.3	9.33	-1.01	0.98	1	1	13.19	1.48	0.27	1	1	24.24	-3.31	0.00089	0.02	1
	RBMXL1	1.24	-1.13	0.68	1	1	1.26	1.06	0.84	1	1	2.77	-3.14	4.64e-05	0.00127	1
	AC098691.2	1495.81	1.18	0.07	0.56	1	2021.37	1.59	2.12e-07	2.43e-05	0.00779	1170.63	2.21	2.11e-15	3.79e-13	7.74e-11
	DPYD	0.07	1.39	0.04	0.38	1	0.09	1.68	0.000813	0.04	1	0.07	2.32	3.94e-06	0.000148	0.14
	SASS6	0.81	-1.79	0.00508	0.08	1	0.81	-1.01	0.97	1	1	1.01	-2.03	0.000331	0.00685	1
	EXTL2	0.81	-1.74	0.07	0.56	1	0.81	-1.39	0.24	1	1	1.28	-2.52	0.000848	0.02	1
	FAM102B	0.47	-1.29	0.18	1	1	0.47	-1.34	0.13	1	1	0.91	-2.11	7.99e-06	0.000275	0.29
	DENND2D	1.19	-2.68	0.00296	0.05	1	1.19	-1.98	0.02	0.45	1	1.79	-2.96	0.00017	0.0039	1
	RHOC	5.9	1.77	0.00594	0.1	1	4.12	1.23	0.38	1	1	6.27	3.88	7.06e-07	3.29e-05	0.03
	SLC16A1	1.82	-1.42	0.02	0.23	1	1.82	-1.11	0.46	1	1	2.86	-2.33	2.66e-09	2.02e-07	9.76e-05
	RP11-389O22.4	60.14	-1.51	0.12	0.79	1	60.14	-1.22	0.42	1	1	50.06	2.49	0.00353	0.05	1
	HIPK1	1.1	-1.24	0.08	0.63	1	1.1	-1.31	0.03	0.53	1	1.86	-2.31	2.31e-12	2.8e-10	8.49e-08
	RP5-1000E10.4	13.89	-1.81	2.56e-06	0.000123	0.09	13.89	-1.66	4.31e-05	0.00286	1	19.15	-2.98	0	0	0
	SLC22A15	1.09	-1.46	0.00628	0.1	1	1.09	-1.31	0.04	0.65	1	1.09	-2.91	7.44e-11	7.24e-09	2.73e-06
	WDR3	2.09	-1.51	0.01	0.16	1	2.09	-1.32	0.08	0.89	1	2.81	-2.19	1.12e-06	4.96e-05	0.04
	FCGR1B	6.18	1.4	0.04	0.42	1	5.34	1.2	0.28	1	1	5.68	2.23	3.36e-05	0.000963	1
	SRGAP2P2	0.38	1.46	0.02	0.2	1	0.35	1.34	0.07	0.81	1	0.26	2.19	9.66e-05	0.0024	1
	AL592307.36-1	682.49	1.21	0.09	0.68	1	833.8	1.47	0.000459	0.02	1	686.19	2.75	6.88e-15	1.16e-12	2.53e-10
	NBPF11	0	NaN	NaN	NaN	NaN	1.84	1071.25	0.01	0.31	1	2.5	-145.77	1.54e-07	8.4e-06	0.00564
	RP11-403I13.6	2.83	1.27	0.59	1	1	2.84	1.27	0.59	1	1	6.79	-3.38	0.00334	0.05	1
	HIST2H2AA4	27.28	2.55	0.00987	0.14	1	17.96	1.67	0.18	1	1	22.43	5	0.00131	0.02	1
	MTMR11	1.01	1	0.99	1	1	1.07	1.12	0.75	1	1	2.59	3.69	5.75e-05	0.00153	1
	C1orf54	1.14	1.85	0.07	0.56	1	0.65	-1.16	0.71	1	1	1.37	3.58	0.000727	0.01	1
	ECM1	3.02	1.69	0.09	0.67	1	2.56	1.43	0.26	1	1	9.66	2.28	1.78e-05	0.000553	0.65
	S100A10	5.43	1.42	0.03	0.33	1	4.04	1.05	0.78	1	1	24.96	3.8	0	0	0
	S100A8	19.23	-1.36	0.27	1	1	19.23	-1.08	0.77	1	1	27.08	2.77	0.000309	0.00649	1
	S100A6	58.68	-1.33	0.04	0.38	1	58.68	-1.16	0.28	1	1	117.52	2.78	4.44e-16	8.71e-14	1.63e-11
	AL162734.15	13.46	1.12	0.67	1	1	12.71	-1.03	0.92	1	1	11.66	2.76	0.00335	0.05	1
	MNDA	15.18	-1.94	1.2e-09	1.01e-07	4.39e-05	15.18	-1.39	0.00166	0.06	1	19.07	-2.48	0	0	0
	ATP1A2	0.15	-4.05	0.07	0.57	1	0.15	-69.31	0.14	1	1	0.43	-11.13	0.000879	0.02	1
	USF1	44.99	1.63	1.8e-06	8.96e-05	0.07	35.09	1.27	0.02	0.44	1	46.83	2.62	0	0	0
	FCER1G	9.62	1.32	0.1	0.72	1	8.42	1.15	0.41	1	1	12.4	2.78	2.76e-08	1.71e-06	0.00101
	UHMK1	0.61	2.97	0.00324	0.06	1	0.24	1.16	0.74	1	1	1.55	-6.7	2.67e-08	1.65e-06	0.000978
	UCK2	0.86	-1.96	8.02e-05	0.00268	1	0.86	-1.45	0.02	0.4	1	0.98	-2.09	8.46e-06	0.000288	0.31
	POGK	4.94	1.03	0.83	1	1	4.94	-1.04	0.77	1	1	9.93	-2.17	5.85e-09	4.2e-07	0.000215
	SLC19A2	1.01	1.27	0.36	1	1	1.36	1.71	0.03	0.49	1	1.53	-2.81	0.000153	0.00355	1
	RASAL2	0.09	-1.1	0.64	1	1	0.09	-1.12	0.57	1	1	0.11	2	0.000609	0.01	1
	AL365357.12	482.8	-1.68	1.25e-05	0.000516	0.46	482.8	-1.15	0.22	1	1	454.01	2.16	4.17e-10	3.59e-08	1.53e-05
	EDEM3	2.12	-1.31	0.03	0.3	1	2.12	-1.18	0.18	1	1	3.94	-2.24	1.76e-12	2.18e-10	6.44e-08
	RP11-142L4.3	14.03	-1.1	0.78	1	1	18.89	1.41	0.27	1	1	32.71	-2.42	0.00275	0.04	1
	UCHL5	1.14	-1.28	0.15	0.92	1	1.14	-1.06	0.72	1	1	2.44	-2.82	6.82e-11	6.68e-09	2.5e-06
	LHX9	0.33	-2.02	0.16	0.96	1	0.34	1.06	0.89	1	1	2.22	-2.82	5.67e-06	0.000203	0.21
	PHLDA3	2.07	3.13	0.03	0.32	1	1.11	1.68	0.37	1	1	3.56	13.06	0.000382	0.00774	1
	ARL8A	5.47	1.57	0.00506	0.08	1	3.67	-1.14	0.45	1	1	4.96	2.35	3.92e-06	0.000147	0.14
	RP11-175B9.3	658.78	-1.45	0.00175	0.04	1	658.78	-1.11	0.36	1	1	754.58	2.15	1.5e-10	1.4e-08	5.49e-06
	CD55	0.64	-1.25	0.37	1	1	0.64	1.02	0.94	1	1	0.99	-2.23	0.000918	0.02	1
	C1orf107	0.49	-1.1	0.75	1	1	0.91	1.97	0.01	0.25	1	1.37	-2.85	4.1e-05	0.00114	1
	RP11-434N15.1	1.99	1.41	0.45	1	1	1.84	1.29	0.58	1	1	6.44	-8.93	3.78e-05	0.00106	1
	CAPN2	3.52	1.6	1.77e-05	0.000704	0.65	2.31	-1.15	0.23	1	1	8.17	2.57	0	0	0
	LIN9	0.63	-1.37	0.08	0.61	1	0.63	-1.13	0.47	1	1	0.75	-2.46	3.57e-06	0.000137	0.13
	PARP1	4.03	-1.46	0.00106	0.02	1	4.03	-1.72	4.04e-06	0.000342	0.15	7.64	-2.02	1.18e-11	1.29e-09	4.34e-07
	URB2	1.12	-1.55	0.03	0.34	1	1.12	-1.2	0.34	1	1	1.99	-4	1.02e-10	9.79e-09	3.75e-06
	PGBD5	0.18	-2.11	0.02	0.24	1	0.18	-2.41	0.0088	0.23	1	0.2	-2.56	0.00369	0.05	1
	TTC13	0.79	-1.47	0.02	0.28	1	0.79	-1.05	0.78	1	1	1	-2.26	2.6e-06	0.000104	0.1
	DISC1	0.13	-1.83	0.00106	0.02	1	0.13	-1.36	0.08	0.87	1	0.11	2	0.000525	0.01	1
	TARBP1	3.75	-1.63	1.8e-06	8.96e-05	0.07	3.75	-1.31	0.00756	0.2	1	4.58	-2	7.28e-12	8.17e-10	2.67e-07
	HEATR1	2.22	1.08	0.54	1	1	2.35	1.14	0.28	1	1	3.9	-2.19	6.67e-11	6.62e-09	2.45e-06
	MTR	0.44	-1.34	0.11	0.75	1	0.44	-1.24	0.22	1	1	0.77	-3.51	4.45e-11	4.49e-09	1.63e-06
	AL365332.9	46.35	1.35	0.25	1	1	73.17	2.12	0.00213	0.08	1	62.49	2.87	0.000178	0.00406	1
	OPN3	0.48	-2.07	0.01	0.18	1	0.48	-1.72	0.05	0.71	1	0.98	-3.52	1.16e-06	5.1e-05	0.04
	EXO1	0.87	-1.12	0.56	1	1	0.87	-1.14	0.51	1	1	1.5	-2.11	4.06e-05	0.00113	1
	C1orf199	9.26	1.63	0.09	0.67	1	11.07	1.94	0.02	0.37	1	12.69	-2.66	0.00107	0.02	1
	ASAP2	0.06	1.79	0.12	0.78	1	0.08	2.52	0.00845	0.22	1	0.08	-3.49	0.00247	0.04	1
	ODC1	33.17	-1.48	0.000245	0.00708	1	33.17	-1.19	0.09	0.95	1	49.42	-2.05	2.22e-12	2.73e-10	8.14e-08
	NCOA1	0.2	1.94	0.000271	0.00769	1	0.17	1.68	0.00503	0.15	1	0.15	2	0.000609	0.01	1
	AC010896.3	1.59	1.49	0.00737	0.11	1	1.23	1.15	0.37	1	1	1.46	-2.05	2.09e-05	0.000637	0.77
	CAD	4.38	-1.77	3.59e-05	0.00132	1	4.38	-1.36	0.02	0.38	1	5.43	-3.05	2.56e-14	4.04e-12	9.41e-10
	EIF2B4	4.48	1.06	0.8	1	1	4.93	1.16	0.51	1	1	6.81	2.15	0.000248	0.00541	1
	WDR43	0.83	-1.25	0.15	0.94	1	0.83	1.04	0.81	1	1	1.51	-2.69	7.16e-11	6.99e-09	2.63e-06
	ZFP36L2	42.08	-1.74	3.12e-05	0.00116	1	42.08	-1.95	8.79e-07	8.69e-05	0.03	52.35	-2.24	6.83e-10	5.68e-08	2.51e-05
	PREPL	0.67	-1.76	0.03	0.3	1	0.67	-1.46	0.12	1	1	1.3	-2.63	1.84e-06	7.83e-05	0.07
	EPAS1	0.28	1.81	0.03	0.28	1	0.16	-1.39	0.31	1	1	0.27	2.37	0.00274	0.04	1
	MSH2	0.45	-1.37	0.08	0.63	1	0.45	-1.08	0.66	1	1	0.97	-2.48	3.83e-09	2.84e-07	0.00014
	SPTBN1	0.09	-1.19	0.51	1	1	0.09	-1.12	0.68	1	1	0.19	-3.41	4.87e-06	0.000177	0.18
	VRK2	0.4	1.07	0.68	1	1	0.42	1.13	0.46	1	1	0.46	2.28	2.03e-05	0.000622	0.74
	BCL11A	0.17	-2.38	0.01	0.17	1	0.17	-1.48	0.2	1	1	0.31	-3.57	2.94e-05	0.00086	1
	SERTAD2	0.86	1.06	0.82	1	1	0.85	-1.09	0.75	1	1	1.59	-2.31	0.000944	0.02	1
	AC114772.5-3	3.13	1.37	0.22	1	1	2.41	-1.77	0.07	0.82	1	4.39	-2.42	0.000957	0.02	1
	GMCL1	0.34	-1.24	0.45	1	1	0.34	-1.63	0.12	1	1	0.57	-3.67	5.14e-05	0.00139	1
	ADD2	0.09	-1.41	0.38	1	1	0.09	1.12	0.75	1	1	0.22	-3.31	0.000354	0.00727	1
	CYP26B1	0.5	-136.94	0.08	0.64	1	0.5	-5.47	0.00649	0.18	1	0.58	-17.68	0.00322	0.04	1
	FBXO41	2.34	-1.99	0.00371	0.07	1	2.34	-1.48	0.05	0.71	1	1.64	-3.47	0.000115	0.00279	1
	SLC4A5	0.14	1.68	0.08	0.63	1	0.11	1.35	0.33	1	1	0.13	3.37	0.00138	0.02	1
	MRPL53	25.98	1.09	0.74	1	1	30.56	1.27	0.33	1	1	44.7	2.35	0.000458	0.00906	1
	DOK1	3.09	1.13	0.61	1	1	3.17	1.15	0.55	1	1	5.12	2.25	8.81e-05	0.00222	1
	TMSB10	131.78	-1.04	0.73	1	1	131.78	-1.03	0.82	1	1	241.96	2.4	1.21e-14	1.98e-12	4.44e-10
	MAT2A	58.57	-1.41	0.000516	0.01	1	58.57	-1.07	0.48	1	1	80.69	-2.33	0	0	0
	POLR1A	0.3	-1.23	0.41	1	1	0.37	1.29	0.28	1	1	0.68	-3.18	1.25e-07	6.96e-06	0.00458
	RMND5A	0.39	-1.04	0.87	1	1	0.39	-1.24	0.42	1	1	0.96	-3.22	1.3e-07	7.2e-06	0.00476
	SEMA4C	3.83	1.49	0.04	0.4	1	3.13	1.22	0.33	1	1	3.45	2.03	0.00285	0.04	1
	MITD1	1.97	1.7	0.05	0.45	1	1.98	1.7	0.05	0.68	1	3	2.71	0.000102	0.00252	1
	TGFBRAP1	0.28	1.16	0.59	1	1	0.26	1.06	0.83	1	1	0.43	-4.5	1.83e-05	0.000567	0.67
	ANAPC1	0.56	-1.14	0.38	1	1	0.56	-1.35	0.06	0.77	1	1.06	-3.71	1.55e-15	2.87e-13	5.7e-11
	RGPD8	0.29	2.44	0.00551	0.09	1	0.31	2.57	0.00307	0.1	1	0.33	-6.63	2.43e-05	0.000726	0.89
	POLR1B	1.21	-1.37	0.1	0.71	1	1.21	-1.04	0.82	1	1	2.05	-2.8	2.37e-08	1.49e-06	0.000868
	NT5DC4	0.7	1.06	0.84	1	1	0.7	-3.01	0.00562	0.16	1	1.06	9.14	4.36e-06	0.000161	0.16
	IL1B	11.4	1314.05	0.01	0.16	1	7.46	852.15	0.02	0.36	1	2.78	19.05	3.75e-05	0.00106	1
	AC013474.10-1	14.74	1.85	0.11	0.75	1	9.87	1.24	0.61	1	1	34.87	-2.47	0.00214	0.03	1
	AC093724.3	40.32	-1.66	0.01	0.16	1	40.32	-1.41	0.07	0.85	1	54.22	-2.28	2.19e-05	0.000664	0.8
	MCM6	5.76	-1.75	9.63e-07	5.05e-05	0.04	5.76	-1.71	2.41e-06	0.000215	0.09	9.16	-2.16	3.72e-13	5.11e-11	1.36e-08
	LYPD6B	0.11	1.06	0.82	1	1	0.16	1.51	0.09	0.97	1	0.17	2.16	0.0027	0.04	1
	RIF1	1.15	1.41	0.02	0.25	1	1.16	1.42	0.02	0.37	1	1.78	-2.2	3.57e-08	2.16e-06	0.00131
	ACVR1	0.16	2.46	0.00316	0.06	1	0.07	1.18	0.64	1	1	0.15	2.49	0.00353	0.05	1
	AC010093.8-1	32.24	-1.49	0.21	1	1	32.24	-1.76	0.09	0.94	1	44.03	-2.74	0.0023	0.03	1
	AC009487.3	2.27	-1.08	0.89	1	1	2.27	-1.49	0.49	1	1	6.24	-18.52	0.00273	0.04	1
	BBS5	0.26	-2.6	0.07	0.58	1	0.26	-2.6	0.07	0.84	1	0.49	-7.87	0.000725	0.01	1
	KLHL23	0.41	1.08	0.74	1	1	0.41	1.06	0.81	1	1	0.81	-2.09	0.000308	0.00648	1
	C2orf37	0.47	1.16	0.54	1	1	0.63	1.56	0.05	0.73	1	0.75	-2.32	0.000673	0.01	1
	TTN	0.22	1.25	0.16	0.95	1	0.2	1.1	0.54	1	1	0.36	-2.04	1.78e-06	7.59e-05	0.07
	ITGA4	2.03	-1.79	2.53e-06	0.000122	0.09	2.03	-1.7	1.56e-05	0.00114	0.57	4.07	-3.63	0	0	0
	FSIP2	0.27	-1.57	0.2	1	1	0.27	-2.92	0.01	0.27	1	0.35	3.37	0.00138	0.02	1
	SLC40A1	0.28	-4.94	0.04	0.36	1	0.28	-9.33	0.03	0.46	1	0.66	-4.02	0.00277	0.04	1
	PMS1	0.45	-1.66	0.01	0.16	1	0.45	-1.34	0.12	1	1	0.68	-2.69	3.36e-07	1.68e-05	0.01
	SLC39A10	0.7	-1.38	0.06	0.49	1	0.7	-1.11	0.5	1	1	1.5	-2.58	1.78e-10	1.62e-08	6.51e-06
	AC011997.1	0.25	-2.29	0.00949	0.14	1	0.25	1.01	0.98	1	1	0.23	-3.45	0.00093	0.02	1
	C2orf69	0.74	-1.14	0.69	1	1	0.91	1.29	0.4	1	1	1.76	-2.35	0.00222	0.03	1
	C2orf60	1	-1.23	0.4	1	1	1.01	1.06	0.8	1	1	1.39	-2.05	0.00298	0.04	1
	AC012459.1	0.3	1.91	0.000388	0.01	1	0.23	1.45	0.05	0.71	1	0.33	2.24	1.2e-05	0.000391	0.44
	PIP5K3	0.97	1.1	0.49	1	1	0.93	1.01	0.94	1	1	1.64	-2.63	2.59e-12	3.11e-10	9.51e-08
	LANCL1	0.68	-1.01	0.96	1	1	0.68	-1.15	0.53	1	1	1.19	-2.19	5.5e-05	0.00147	1
	BARD1	0.12	-1.05	0.88	1	1	0.12	-1.19	0.63	1	1	0.37	-4.17	1.36e-05	0.000438	0.5
	IL8RB	1.14	-3.87	0.00371	0.07	1	1.14	-3.87	0.00372	0.12	1	2.15	-3.14	0.000449	0.0089	1
	RNF25	2.9	1.19	0.48	1	1	3.42	1.4	0.16	1	1	4.07	2.55	0.000286	0.00608	1
	ABCB6	1.97	1.43	0.21	1	1	1.46	-1.02	0.95	1	1	1.4	3.75	0.00275	0.04	1
	DNAJB2	3.36	1.12	0.62	1	1	3.17	-1.08	0.74	1	1	5.06	4.05	1.01e-07	5.77e-06	0.00372
	AP1S3	0.28	-1.67	0.06	0.53	1	0.28	-1.11	0.67	1	1	0.51	-2.47	4.79e-05	0.0013	1
	AC006368.2	619.92	1.03	0.84	1	1	953.57	1.62	4.78e-05	0.00312	1	607.71	2.47	9.88e-10	8e-08	3.62e-05
	SP140L	0.79	1.28	0.21	1	1	0.65	1.01	0.98	1	1	1.08	2.24	3.84e-05	0.00108	1
	AGAP1	0.02	-1.06	0.85	1	1	0.02	1.18	0.57	1	1	0.04	2.43	0.00238	0.04	1
	UBE2F	0.23	1.21	0.51	1	1	0.25	1.35	0.27	1	1	0.35	2.39	0.00163	0.03	1
	AC016757.3	1.5	-4.37	0.00794	0.12	1	1.5	-1.12	0.76	1	1	2.45	-5.72	0.000389	0.00785	1
	GPC1	0.43	2.19	0.03	0.31	1	0.29	1.46	0.32	1	1	0.51	3.37	0.00138	0.02	1
	CAMK1	5.27	1.13	0.41	1	1	4.92	1.03	0.87	1	1	8	3.07	3.34e-12	3.93e-10	1.22e-07
	AC022007.5-1	2.25	1.28	0.17	0.99	1	1.85	1.04	0.82	1	1	2.3	-2.14	0.000394	0.00794	1
	FANCD2	1.12	-1.05	0.71	1	1	1.12	-1.22	0.17	1	1	1.29	-2.05	2.04e-06	8.52e-05	0.07
	GHRL	2.38	1.74	0.07	0.58	1	2.03	1.48	0.21	1	1	5.16	8.39	9.97e-09	6.84e-07	0.000366
	CHCHD4	1.41	-1.32	0.34	1	1	1.42	1.06	0.83	1	1	2.21	-2.71	0.000607	0.01	1
	TOP2B	3.77	-1.47	0.000335	0.00916	1	3.77	-1.19	0.1	1	1	6.23	-2.07	6.72e-13	8.81e-11	2.47e-08
	SLC4A7	0.47	-1.27	0.21	1	1	0.47	-1.19	0.36	1	1	0.62	-2.87	9.32e-07	4.22e-05	0.03
	GPD1L	0.33	-2.09	0.02	0.21	1	0.33	-1.45	0.18	1	1	0.67	-2.17	0.000342	0.00705	1
	AC094020.2	5.77	-1.66	2.26e-05	0.000879	0.83	5.77	-1.91	1.48e-07	1.77e-05	0.00543	4.17	-2.52	2.35e-10	2.11e-08	8.63e-06
	SMARCC1	1	-1.39	0.00333	0.06	1	1	-1.41	0.00247	0.09	1	1.44	-2.26	2.57e-13	3.6e-11	9.44e-09
	DALRD3	9.59	1.58	0.00657	0.1	1	9.2	1.51	0.01	0.33	1	9.44	2.67	4.35e-07	2.12e-05	0.02
	GPX1	140.68	-1.14	0.29	1	1	140.68	-1.28	0.05	0.67	1	220.56	2.28	6.57e-12	7.45e-10	2.41e-07
	RRP9	7.51	-1.86	0.000372	0.00997	1	7.51	-1.26	0.15	1	1	5.93	-2.09	0.000186	0.00423	1
	TWF2	3.03	1.1	0.65	1	1	2.92	1.03	0.9	1	1	4.96	2.08	9.45e-05	0.00235	1
	PPM1M	1.87	4.14	0.01	0.16	1	2.46	5.43	0.00215	0.08	1	3.24	4.88	0.0006	0.01	1
	GLYCTK	1.38	1.06	0.88	1	1	1.75	1.34	0.42	1	1	2.1	5.95	0.00113	0.02	1
	PRKCD	12.57	1.71	4.08e-08	2.75e-06	0.0015	10.01	1.36	0.00208	0.08	1	13.74	2.27	2.22e-16	4.5e-14	8.15e-12
	APPL	0.51	-1.63	0.07	0.6	1	0.51	-1.12	0.66	1	1	0.94	-6.03	1.95e-08	1.26e-06	0.000716
	PXK	1.41	-1.28	0.05	0.44	1	1.41	-1.79	1.26e-05	0.000944	0.46	1.73	-2.27	4.25e-10	3.65e-08	1.56e-05
	LRIG1	0.21	-1.4	0.19	1	1	0.21	-1.4	0.19	1	1	0.22	-2.26	0.00357	0.05	1
	ARL6IP5	2.12	1.44	0.05	0.43	1	1.77	1.19	0.35	1	1	4.05	2.46	2.48e-08	1.55e-06	0.00091
	BBX	0.04	-1.38	0.36	1	1	0.04	-1.22	0.57	1	1	0.05	6.04	0.000272	0.00582	1
	IFT57	0.33	-1.67	0.08	0.63	1	0.33	-1.36	0.27	1	1	0.46	-2.58	0.000951	0.02	1
	ZDHHC23	0.78	-1.66	0.16	0.97	1	0.78	-1.8	0.12	1	1	1.16	-3.17	0.00221	0.03	1
	CSTA	6.3	-1.27	0.07	0.59	1	6.3	-1.31	0.04	0.64	1	7.64	2.06	7.52e-08	4.36e-06	0.00276
	MCM2	9.77	-1.52	0.00012	0.0038	1	9.77	-1.46	0.000558	0.03	1	11.69	-2.08	2.54e-11	2.64e-09	9.33e-07
	RAB43	0.96	2.05	0.00338	0.06	1	0.74	1.57	0.08	0.86	1	0.96	2.87	7.87e-05	0.00203	1
	H1FX	103.23	-1.15	0.37	1	1	103.23	-1.29	0.1	1	1	139.87	2.11	9.94e-07	4.45e-05	0.04
	PIK3R4	0.39	-1.32	0.25	1	1	0.47	1.26	0.29	1	1	0.63	-2.13	0.000358	0.00732	1
	TOPBP1	1.71	1.04	0.73	1	1	1.71	-1.16	0.26	1	1	3.38	-2.48	2.01e-13	2.84e-11	7.39e-09
	PIK3CB	0.69	-1.42	0.02	0.27	1	0.69	-1.24	0.16	1	1	0.98	-2.5	5.45e-09	3.94e-07	0.0002
	SLC25A36	0.42	1.56	0.16	0.97	1	0.46	1.73	0.08	0.91	1	0.95	-3.74	1.34e-05	0.000431	0.49
	SLC9A9	0.03	2.76	0.00341	0.06	1	0.01	1.3	0.5	1	1	0.04	3.95	6.77e-05	0.00177	1
	SLC33A1	1.06	1.12	0.62	1	1	1.04	1.1	0.67	1	1	1.97	-2.39	1.07e-05	0.000355	0.39
	PTX3	2.21	246.71	0.05	0.47	1	0.77	85.31	0.12	1	1	1.67	7.52	0.00106	0.02	1
	GFM1	1.5	-1.18	0.27	1	1	1.5	1.05	0.72	1	1	2.5	-2	7.16e-07	3.32e-05	0.03
	GOLIM4	0.32	-1.09	0.72	1	1	0.32	1.04	0.86	1	1	0.65	-2.98	2.42e-07	1.26e-05	0.00888
	LRRC34	0.84	-2.24	0.02	0.25	1	0.84	-2.64	0.00863	0.22	1	1.13	-3.57	0.00038	0.00771	1
	PRKCI	0.28	1.22	0.42	1	1	0.26	1.11	0.67	1	1	0.5	-2.08	0.000571	0.01	1
	ECE2	0.43	-1.88	0.04	0.41	1	0.43	-1.99	0.03	0.51	1	0.44	-3.45	0.00093	0.02	1
	LPP	0.05	1.13	0.53	1	1	0.05	1.06	0.77	1	1	0.04	2.8	0.000342	0.00706	1
	IL1RAP	0.08	-2.18	0.06	0.52	1	0.08	-1.79	0.13	1	1	0.1	-4.98	0.00121	0.02	1
	AC108747.5-1	1.18	1.19	0.57	1	1	1.05	-1.12	0.72	1	1	3.35	-2.59	0.000119	0.00286	1
	ATP13A3	2.75	1.17	0.16	0.94	1	2.56	1.08	0.47	1	1	5.47	-2.13	4.24e-13	5.76e-11	1.56e-08
	AC069513.28-3	1.71	1.61	0.08	0.65	1	1.8	1.69	0.06	0.74	1	1.49	3.16	0.0011	0.02	1
	MFI2	0.53	1.68	0.12	0.79	1	0.41	1.31	0.44	1	1	0.95	3.05	0.000261	0.00564	1
	ABCA11P	0.71	1.34	0.14	0.9	1	0.64	1.2	0.41	1	1	1.01	-2.15	0.000142	0.00332	1
	SLC2A9	0.08	-2.15	0.03	0.28	1	0.08	-1.43	0.24	1	1	0.12	-2.37	0.00353	0.05	1
	C4orf30	4.07	-1.42	0.07	0.57	1	4.07	-1.26	0.23	1	1	4.37	-2.52	2.87e-05	0.000843	1
	GPR125	0.2	-2.24	0.0048	0.08	1	0.2	-1.43	0.16	1	1	0.33	-3.89	8.48e-07	3.85e-05	0.03
	AC092436.5-6	0.46	-1.15	0.39	1	1	0.46	-1.48	0.02	0.46	1	0.51	-2.12	5.21e-05	0.0014	1
	AC110799.3	29.43	1.54	0.08	0.64	1	23.77	1.24	0.4	1	1	28.09	2.73	0.000668	0.01	1
	GUF1	1.07	1.08	0.74	1	1	1.04	-1.25	0.39	1	1	2.26	-2	0.000374	0.0076	1
	AC108931.4	243.52	1.22	0.09	0.69	1	246.41	1.23	0.08	0.89	1	319.92	2.09	8.05e-10	6.57e-08	2.96e-05
	PPAT	0.55	-1.69	0.06	0.5	1	0.55	-1.63	0.07	0.86	1	1.27	-2.6	3.23e-06	0.000126	0.12
	PAICS	6.74	-1.62	5.95e-05	0.00207	1	6.74	-1.29	0.03	0.5	1	9.5	-2.97	0	0	0
	AC108078.3-1	757.38	-1.1	0.45	1	1	1005.01	1.39	0.00369	0.12	1	694.9	2.27	4.51e-09	3.3e-07	0.000166
	CXCL10	37.57	1466.52	0.00997	0.14	1	27.49	1062.82	0.01	0.31	1	10.14	44.48	7.9e-05	0.00203	1
	TMSL3	1588.09	1.31	0.00149	0.03	1	2034.76	1.68	1.37e-09	2.25e-07	5.02e-05	1652.1	2.25	0	0	0
	AC004544.1	59.21	-1.66	0.09	0.67	1	59.21	-1.06	0.84	1	1	100.7	2.09	0.00297	0.04	1
	NHEDC2	0.45	-1.88	0.02	0.24	1	0.45	-1.57	0.08	0.91	1	0.42	-3.58	0.00021	0.0047	1
	PAPSS1	0.25	1.54	0.08	0.64	1	0.17	-1.43	0.22	1	1	0.46	2.24	4.4e-05	0.00121	1
	C4orf16	0.47	1.43	0.21	1	1	0.58	1.75	0.04	0.63	1	0.86	-2.5	0.000597	0.01	1
	C4orf21	0.22	1.18	0.64	1	1	0.23	1.24	0.53	1	1	0.41	-3.23	0.00118	0.02	1
	PRSS12	2.13	-1.55	0.000385	0.01	1	2.13	-1.22	0.1	1	1	4.39	-2.24	1.15e-13	1.66e-11	4.21e-09
	C4orf3	3.8	-1.34	0.27	1	1	3.8	1.04	0.88	1	1	5.17	2.12	0.00302	0.04	1
	PRDM5	0.03	1.16	0.74	1	1	0.04	1.73	0.17	1	1	0.06	-6.19	0.000767	0.01	1
	ANKRD50	0.36	-1.15	0.62	1	1	0.36	-1.24	0.45	1	1	0.57	-2.71	0.000825	0.01	1
	HSPA4L	0.24	1.02	0.96	1	1	0.26	1.15	0.65	1	1	0.43	-3.09	0.000812	0.01	1
	SETD7	0.49	1.02	0.95	1	1	0.49	-1.13	0.62	1	1	1.29	-2.1	3.19e-05	0.000923	1
	OTUD4	1.49	1.29	0.09	0.68	1	1.22	1.04	0.8	1	1	2.12	-3.32	3.89e-12	4.5e-10	1.43e-07
	C4orf46	0.29	-1.09	0.66	1	1	0.36	1.31	0.13	1	1	0.56	-2.37	2.11e-06	8.76e-05	0.08
	AC079768.8	32.97	-1.27	0.43	1	1	32.97	-1.33	0.35	1	1	69.08	-4.05	6.14e-06	0.000217	0.23
	GALNT7	0.21	1.01	0.96	1	1	0.21	-1.17	0.49	1	1	0.35	-2.51	4.65e-06	0.00017	0.17
	KIAA1712	0.4	-1.49	0.16	0.96	1	0.4	-1.49	0.16	1	1	0.64	-2.56	0.000665	0.01	1
	AC010442.7-3	17	1.2	0.3	1	1	15.04	1.06	0.75	1	1	24.13	2.12	2.05e-05	0.000628	0.75
	ZDHHC11	0.22	1.95	0.07	0.56	1	0.12	-1.22	0.64	1	1	0.27	-3.38	0.00334	0.05	1
	TRIP13	1.65	-1.56	0.02	0.28	1	1.65	-1.12	0.53	1	1	2.9	-2.38	8.36e-07	3.8e-05	0.03
	AC012607.8	0.99	1.7	0.00106	0.02	1	0.78	1.34	0.09	0.93	1	1.48	-2.21	2.17e-07	1.15e-05	0.00798
	MTRR	2.1	-1.4	0.03	0.34	1	2.1	-1.36	0.05	0.72	1	3.25	-2.27	6.37e-08	3.73e-06	0.00234
	MTMR12	0.13	1.85	0.11	0.75	1	0.11	1.59	0.24	1	1	0.25	-4.88	7.84e-05	0.00202	1
	SKP2	2.01	-1.96	0.000123	0.00389	1	2.01	-1.64	0.00335	0.11	1	4.66	-3.5	1.11e-16	2.31e-14	4.07e-12
	C5orf33	1.48	-1.82	0.000244	0.00704	1	1.48	-1.5	0.00969	0.24	1	1.92	-2.42	3.32e-08	2.02e-06	0.00122
	AC025449.6-1	3.07	-1.87	0.14	0.87	1	3.07	-1.69	0.2	1	1	3.75	-9.8	0.00172	0.03	1
	NUP155	0.51	-1.15	0.45	1	1	0.51	-1.1	0.61	1	1	1.03	-2.2	1.78e-06	7.57e-05	0.07
	OXCT1	0.26	-1.06	0.74	1	1	0.26	-1.53	0.06	0.78	1	0.57	-2.04	1.23e-05	0.000401	0.45
	NNT	0.94	-1.18	0.23	1	1	0.94	-1.27	0.07	0.86	1	2	-2.19	6.83e-11	6.68e-09	2.51e-06
	EMB	3.08	-1.27	0.05	0.48	1	3.08	-1.45	0.00328	0.11	1	5.39	-3.95	0	0	0
	AC140134.2-2	0.16	1.09	0.74	1	1	0.2	1.32	0.27	1	1	0.17	2.82	0.00142	0.02	1
	SMN1	2.27	-1.31	0.09	0.67	1	2.27	-1.03	0.87	1	1	2.1	-2.3	1.18e-05	0.000388	0.43
	AC116340.3	1394.41	1.03	0.74	1	1	2121.24	1.6	1.13e-06	0.000108	0.04	1433.18	2.28	3.21e-14	4.98e-12	1.18e-09
	SCAMP1	0.27	-1.14	0.52	1	1	0.27	-1.04	0.84	1	1	0.44	-3.68	2.26e-08	1.43e-06	0.000829
	SERINC5	0.38	-1.92	0.02	0.21	1	0.38	-1.5	0.11	1	1	0.67	-4.17	1.95e-07	1.04e-05	0.00714
	XRCC4	0.08	1.27	0.35	1	1	0.07	1	1	1	1	0.1	3.11	0.000133	0.00314	1
	POLR3G	0.22	-1.14	0.72	1	1	0.33	1.56	0.19	1	1	0.52	-7.37	3.69e-05	0.00104	1
	HISPPD1	0.68	-1.11	0.54	1	1	0.68	-1.06	0.72	1	1	1.26	-2.18	2.01e-07	1.07e-05	0.00737
	C5orf30	0.88	-1.14	0.63	1	1	0.94	1.12	0.66	1	1	1.49	-3.87	2.3e-05	0.000692	0.84
	MAN2A1	0.12	1.24	0.41	1	1	0.13	1.35	0.23	1	1	0.2	-2.38	0.000604	0.01	1
	WDR36	1.66	-1.29	0.11	0.78	1	1.66	-1.13	0.41	1	1	2.13	-2.72	1.14e-08	7.71e-07	0.000418
	TNFAIP8	5.06	1.69	0.06	0.53	1	3.94	1.31	0.35	1	1	5.79	-2.54	0.00246	0.04	1
	AC008541.6	111.52	-1.31	0.14	0.87	1	111.52	1	0.99	1	1	108.88	3.84	2.19e-07	1.15e-05	0.00803
	PRRC1	1.22	1.05	0.78	1	1	1.43	1.23	0.21	1	1	2.02	-2.09	1.05e-05	0.000351	0.39
	FBN2	0.15	-1.43	0.06	0.53	1	0.15	-1.03	0.87	1	1	0.21	-2.18	2.91e-05	0.000854	1
	SMAD5	1	1.39	0.06	0.51	1	0.76	-1.04	0.83	1	1	1.3	-2.28	6.55e-06	0.00023	0.24
	ARHGAP26	0.13	1.89	0.000219	0.00639	1	0.13	1.78	0.000909	0.04	1	0.09	3.62	8.26e-07	3.76e-05	0.03
	TCERG1	2.65	-1.08	0.49	1	1	2.65	-1.02	0.84	1	1	3.35	-2.2	3.5e-11	3.57e-09	1.28e-06
	CD74	19.68	1.37	0.00324	0.06	1	17.48	1.22	0.07	0.85	1	18.22	2.12	1.74e-10	1.6e-08	6.39e-06
	GEMIN5	0.47	-1.08	0.74	1	1	0.47	-1.17	0.53	1	1	0.8	-3.53	3.79e-06	0.000143	0.14
	CLINT1	1.63	-1.23	0.1	0.74	1	1.63	-1.12	0.36	1	1	2.42	-2.51	1.48e-12	1.86e-10	5.42e-08
	CCNJL	0.15	1.25	0.47	1	1	0.13	-1.04	0.91	1	1	0.2	3.35	0.000896	0.02	1
	PTTG1	6.83	1.18	0.34	1	1	6.63	1.14	0.45	1	1	9.39	2.03	3.72e-05	0.00105	1
	HRH2	0.25	-1.2	0.67	1	1	0.25	-1.46	0.39	1	1	0.58	-3.31	0.00234	0.03	1
	THOC3	5.13	-1.05	0.79	1	1	5.99	1.23	0.22	1	1	8.49	-2.8	1.36e-08	9.08e-07	0.0005
	NOP16	16.67	-1.82	0.000173	0.00519	1	16.67	-1.22	0.18	1	1	13.13	-2.03	8.75e-05	0.00221	1
	TSPAN17	2.77	-1.38	0.16	0.96	1	2.77	-1.8	0.02	0.36	1	3.12	2.09	0.00184	0.03	1
	RAB24	31.24	1.18	0.24	1	1	38.51	1.45	0.00645	0.18	1	29.63	2.94	1.51e-09	1.19e-07	5.54e-05
	PDLIM7	5.93	1.09	0.54	1	1	5.75	-1.05	0.74	1	1	7.44	3.04	2.11e-12	2.61e-10	7.74e-08
	NHP2	16.46	-1.6	0.00302	0.06	1	16.46	-1.33	0.06	0.77	1	13.94	-2.01	9.07e-05	0.00228	1
	RNF130	0.47	1.69	0.00298	0.06	1	0.4	1.45	0.04	0.62	1	0.37	2.37	4.03e-05	0.00112	1
	TRIM52	4.23	-1.05	0.85	1	1	4.23	-1.22	0.45	1	1	4.56	-2.81	0.00176	0.03	1
	NQO2	1.22	1.84	0.01	0.16	1	0.87	1.3	0.3	1	1	1.41	2.69	9.37e-05	0.00233	1
	RREB1	0.99	-1.07	0.54	1	1	0.99	-1.07	0.57	1	1	1.22	-2.33	3.77e-11	3.83e-09	1.38e-06
	ELOVL2	0.42	-1.2	0.46	1	1	0.42	-1.58	0.07	0.86	1	0.52	-2.18	0.00228	0.03	1
	AL008729.1-1	0.92	1.46	0.22	1	1	1.15	1.81	0.05	0.66	1	1.17	2.61	0.00346	0.05	1
	DTNBP1	0.15	1.11	0.67	1	1	0.18	1.27	0.33	1	1	0.23	2.19	0.00167	0.03	1
	AL365265.23	14.45	1.13	0.74	1	1	19.36	1.51	0.26	1	1	36.38	2.87	0.0016	0.03	1
	ALDH5A1	0.72	-1.92	0.01	0.16	1	0.72	-1.63	0.05	0.66	1	1.17	-2.58	8.36e-06	0.000285	0.31
	ZSCAN12	0.99	2.22	0.00826	0.12	1	0.57	1.28	0.45	1	1	1.04	-2.81	0.00176	0.03	1
	AL645929.4	44.96	1.72	8.52e-06	0.000359	0.31	33.91	1.3	0.04	0.63	1	53.12	2.21	7.7e-11	7.48e-09	2.83e-06
	HLA-K	6.14	1.52	0.16	0.95	1	5.42	1.34	0.34	1	1	9.62	3.66	3.95e-05	0.0011	1
	HLA-A	254.72	1.87	4.32e-13	5.27e-11	1.59e-08	216.5	1.58	1.21e-07	1.48e-05	0.00444	293	2.94	0	0	0
	VARSL	3.35	-1.54	0.03	0.32	1	3.35	1.02	0.91	1	1	2.22	-2.92	0.000397	0.00799	1
	HLA-C	23.41	1.74	2.9e-11	2.96e-09	1.06e-06	20.22	1.5	1.34e-06	0.000126	0.05	28.37	2.53	0	0	0
	MICA	1.56	-1.12	0.63	1	1	1.56	-1.18	0.5	1	1	2.28	-2.36	0.000571	0.01	1
	LTB	3.04	1.29	0.58	1	1	6.11	2.57	0.02	0.42	1	6.04	4.58	0.00255	0.04	1
	AIF1	26.39	-1.26	0.2	1	1	26.39	-1.4	0.07	0.81	1	30.94	2.6	9.76e-07	4.38e-05	0.04
	C6orf47	17.32	1.22	0.26	1	1	14.94	1.03	0.87	1	1	22.18	2.03	0.00011	0.00268	1
	DDAH2	12.42	-1.19	0.36	1	1	12.42	1.01	0.97	1	1	12.41	2.07	0.000531	0.01	1
	PPT2	1.42	-2.02	0.05	0.45	1	1.42	-1.32	0.38	1	1	1.82	-2.81	0.00346	0.05	1
	GPSM3	15.44	1.02	0.91	1	1	15.81	1.08	0.61	1	1	26.31	2.59	2.51e-11	2.61e-09	9.21e-07
	HLA-DRB5	1.85	1.22	0.42	1	1	1.78	1.17	0.54	1	1	2.84	2.03	0.00253	0.04	1
	HLA-DRB1	8.16	1.42	0.01	0.17	1	6.93	1.2	0.21	1	1	9.17	2.14	1.95e-07	1.04e-05	0.00714
	PSMB9	2.21	1.61	0.00161	0.03	1	1.92	1.39	0.03	0.55	1	2.24	2.38	1.36e-07	7.54e-06	0.00501
	TAPBP	35.53	1.68	2.83e-08	1.94e-06	0.00104	33.29	1.57	1.6e-06	0.000148	0.06	32.15	2.68	0	0	0
	C6orf1	7.14	2.23	0.00957	0.14	1	4.16	1.29	0.45	1	1	5.98	8.27	8.23e-05	0.0021	1
	RP11-513I15.5	84.91	-1.41	0.14	0.9	1	84.91	1.04	0.83	1	1	83.4	2.23	0.00189	0.03	1
	SRPK1	1.84	-1.29	0.03	0.34	1	1.84	-1.24	0.07	0.82	1	2.43	-2.03	1.57e-09	1.24e-07	5.77e-05
	RPL12P2	0.17	-1.13	0.66	1	1	0.2	1.2	0.47	1	1	0.31	2.5	0.000333	0.00689	1
	ZFAND3	0.47	1.5	0.000651	0.02	1	0.37	1.15	0.24	1	1	0.49	2.26	1.28e-10	1.21e-08	4.71e-06
	KCNK5	0.72	-1.79	0.02	0.26	1	0.72	-1.58	0.07	0.8	1	0.77	-4.07	1.04e-05	0.000347	0.38
	TREM2	2.1	3.96	0.0072	0.11	1	2.22	4.16	0.00507	0.15	1	4.71	8.94	5.61e-06	0.000201	0.21
	XPO5	1.4	-1.17	0.27	1	1	1.4	1.03	0.85	1	1	2.25	-3.56	2.33e-15	4.17e-13	8.55e-11
	TMEM63B	2.35	1.92	0.000106	0.00341	1	2.23	1.82	0.000436	0.02	1	2.23	2.21	8.14e-06	0.000279	0.3
	SLC29A1	8.03	-1.49	0.0026	0.05	1	8.03	-1.14	0.31	1	1	8.27	-2.27	1.29e-08	8.61e-07	0.000472
	PAQR8	0.32	1.97	0.05	0.44	1	0.17	-1.01	0.98	1	1	0.63	3.29	5.62e-05	0.0015	1
	SMAP1	0.31	-1.18	0.29	1	1	0.39	1.31	0.07	0.8	1	0.31	2.14	1.85e-05	0.000573	0.68
	RP11-398K22.3	352.37	-1.38	0.06	0.51	1	419.04	1.25	0.15	1	1	348.65	2.96	1.19e-07	6.65e-06	0.00436
	TMEM30A	1.08	-1.17	0.43	1	1	1.08	-1.66	0.03	0.53	1	2.8	-3.8	1.08e-12	1.38e-10	3.97e-08
	NT5E	0.21	2.49	0.04	0.37	1	0.2	2.37	0.05	0.69	1	0.51	2.64	0.00132	0.02	1
	POPDC3	0.91	1.01	0.98	1	1	1.62	1.87	0.00707	0.19	1	1.9	2.29	8.99e-05	0.00226	1
	WASF1	0.21	-1.35	0.31	1	1	0.24	1.19	0.52	1	1	0.36	-2.63	0.000741	0.01	1
	TUBE1	1.45	-1.17	0.54	1	1	1.55	1.13	0.61	1	1	2.27	-2.05	0.00276	0.04	1
	GOPC	1.46	-1.13	0.43	1	1	1.46	-1.04	0.81	1	1	2.69	-2.6	3.8e-10	3.3e-08	1.39e-05
	RP11-162L10.1	4.37	3.77	0.04	0.41	1	2	1.74	0.45	1	1	14.21	2.92	0.00181	0.03	1
	ARHGAP18	0.11	1.23	0.49	1	1	0.1	-1.02	0.94	1	1	0.24	2.61	0.000244	0.00533	1
	AL121959.15	138.34	1.12	0.59	1	1	247.82	1.99	0.000156	0.00878	1	178.67	3.3	3.9e-06	0.000146	0.14
	MYB	14.06	-1.81	4.15e-10	3.65e-08	1.52e-05	14.06	-1.36	0.000825	0.04	1	21.13	-2.08	7.77e-16	1.49e-13	2.85e-11
	NHSL1	0.08	1.06	0.85	1	1	0.1	1.38	0.28	1	1	0.13	3.17	0.000719	0.01	1
	ADAT2	2.41	-1.24	0.18	1	1	2.41	-1.04	0.8	1	1	3.3	-2.72	1.14e-08	7.71e-07	0.000418
	IPCEF1	0.61	1.59	0.000348	0.00944	1	0.5	1.32	0.04	0.6	1	0.57	2.26	8.34e-09	5.83e-07	0.000306
	RP11-114M11.2	1.08	-1.07	0.83	1	1	1.08	-3.87	0.00372	0.12	1	2.45	-2.81	0.000365	0.00745	1
	FGFR1OP	1.48	1.13	0.44	1	1	1.38	1.02	0.89	1	1	2.09	-2.05	5.82e-06	0.000208	0.21
	FAM126A	0.42	1.28	0.28	1	1	0.47	1.44	0.1	1	1	0.67	-2.01	0.000499	0.00971	1
	HOXA13	1.91	-2.77	0.08	0.63	1	1.91	-1.87	0.22	1	1	6.04	-3.93	0.000409	0.00821	1
	FKBP14	0.5	-1.02	0.96	1	1	0.5	-3	0.06	0.76	1	1.07	-5.17	0.000908	0.02	1
	AC005400.1	0.42	-1.54	0.02	0.28	1	0.42	-1.29	0.17	1	1	0.48	-5.15	8.87e-10	7.2e-08	3.26e-05
	TXNDC3	0.22	-1.29	0.46	1	1	0.22	1.06	0.86	1	1	0.17	8.56	0.00358	0.05	1
	EPDR1	0.71	1.14	0.6	1	1	0.66	1.06	0.82	1	1	1.16	2.03	0.00253	0.04	1
	AC004951.5	1.59	1.02	0.92	1	1	1.59	-1.22	0.25	1	1	1.42	2.34	4.59e-05	0.00126	1
	CCM2	1.37	1.07	0.59	1	1	1.35	-1.07	0.6	1	1	1.53	2.08	1.38e-07	7.63e-06	0.00508
	GRB10	0.28	-1.8	0.00106	0.02	1	0.28	-1.31	0.11	1	1	0.36	-2.29	2.23e-06	9.15e-05	0.08
	AC073347.3	1.12	1.86	5.46e-06	0.000242	0.2	0.84	1.4	0.02	0.37	1	1.19	2.91	6.47e-13	8.51e-11	2.37e-08
	VKORC1L1	0.38	-1.06	0.76	1	1	0.45	1.25	0.24	1	1	0.78	-2.23	8.85e-06	0.000299	0.32
	STX1A	0.48	1.54	0.25	1	1	0.74	2.35	0.02	0.34	1	1.05	7.3	9.36e-06	0.000315	0.34
	ABHD11	7.08	-1.02	0.93	1	1	7.08	-1.55	0.13	1	1	6.51	3.35	0.000896	0.02	1
	NSUN5B	8.48	-1.27	0.16	0.96	1	8.48	-1.23	0.21	1	1	7.52	-2.1	0.000224	0.00496	1
	HIP1	0.61	1.85	3.59e-06	0.000164	0.13	0.66	2	1.47e-07	1.77e-05	0.00539	0.34	2.7	3.49e-08	2.11e-06	0.00128
	CCDC146	0.07	1.23	0.54	1	1	0.06	1.12	0.75	1	1	0.09	3.06	0.00363	0.05	1
	CLDN12	1.07	1.25	0.47	1	1	0.9	-1.22	0.57	1	1	2.38	-3.02	0.000175	0.00401	1
	BRI3P1	5.66	1.55	0.01	0.15	1	5.95	1.62	0.00438	0.13	1	5.31	2.35	1.07e-05	0.000355	0.39
	AC069281.6-3	32.52	-1.34	0.07	0.58	1	32.52	-1.24	0.18	1	1	26.89	2.97	1.94e-07	1.04e-05	0.00711
	AC004876.2-5	6.24	-1.68	0.02	0.27	1	6.24	-1.4	0.09	0.96	1	5.64	2.19	0.00149	0.02	1
	LRWD1	4.06	1.04	0.82	1	1	4.54	1.17	0.39	1	1	4.49	2.24	0.000748	0.01	1
	POLR2J	4.86	1.08	0.73	1	1	7.24	1.6	0.01	0.29	1	10.24	2.21	7.19e-06	0.00025	0.26
	AC079796.5	13.74	-1.13	0.68	1	1	13.74	-1.76	0.09	0.94	1	34.31	-3.2	1.67e-05	0.000522	0.61
	PUS7	0.56	-1.62	0.04	0.36	1	0.6	1.12	0.54	1	1	0.69	-2.3	9.32e-05	0.00232	1
	PIK3CG	0.31	-1.07	0.83	1	1	0.31	-1.02	0.94	1	1	0.83	-2.1	0.00303	0.04	1
	GPR85	1.91	1.19	0.56	1	1	2.7	1.68	0.07	0.84	1	3.72	2.67	0.000536	0.01	1
	FOXP2	0.14	-1.67	0.01	0.16	1	0.14	-1.13	0.51	1	1	0.17	-2.5	1.78e-05	0.000555	0.65
	AC018638.5-2	42.53	1.48	0.12	0.79	1	30.52	1.06	0.83	1	1	29.32	2.99	0.00205	0.03	1
	ATP6V1F	26.47	1.92	3.1e-05	0.00116	1	21.93	1.58	0.00423	0.13	1	26.13	2.22	8.91e-07	4.04e-05	0.03
	ZC3HAV1L	1.69	-2.35	0.0048	0.08	1	1.69	-1.76	0.04	0.64	1	2.59	-4.3	2.18e-06	8.98e-05	0.08
	UBN2	0.58	-1.13	0.5	1	1	0.58	-1.45	0.05	0.7	1	0.53	-2.32	0.000485	0.00948	1
	BRAF	0.11	1.18	0.53	1	1	0.16	1.68	0.03	0.55	1	0.07	3.41	0.00339	0.05	1
	AC093743.4	28.94	-1.13	0.78	1	1	28.94	-1.03	0.95	1	1	55.41	4.79	0.00183	0.03	1
	GIMAP8	0.29	15.19	0.00562	0.09	1	0.04	2	0.55	1	1	0.58	16.05	0.000111	0.0027	1
	TMEM176B	7.26	1.5	0.01	0.15	1	7.69	1.58	0.00345	0.11	1	7.99	3.63	1.89e-11	2.01e-09	6.93e-07
	XRCC2	0.5	-1.24	0.48	1	1	0.5	-1.24	0.48	1	1	0.83	-5.58	1.56e-05	0.000491	0.57
	PAXIP1	0.8	-1.06	0.74	1	1	0.8	-1.26	0.2	1	1	0.98	-2.17	3.95e-05	0.0011	1
	PTPRN2	0.03	-1.88	0.00877	0.13	1	0.03	-1.52	0.07	0.82	1	0.04	-2.71	8.06e-05	0.00206	1
	FAM62B	1.94	-1.61	4.26e-05	0.00154	1	1.94	-1.33	0.01	0.26	1	2.56	-2.37	8.07e-14	1.18e-11	2.96e-09
	ARHGEF10	0.06	-2.14	0.1	0.74	1	0.06	-1.5	0.33	1	1	0.11	-3.38	0.00334	0.05	1
	AGPAT5	1.15	-1.63	0.00439	0.08	1	1.15	-1.25	0.17	1	1	2.08	-3.31	3.97e-13	5.44e-11	1.46e-08
	MFHAS1	0.13	-1.2	0.56	1	1	0.13	-1.39	0.31	1	1	0.24	-2.52	0.00167	0.03	1
	MSRA	0.14	1.05	0.77	1	1	0.14	-1.28	0.16	1	1	0.1	2.04	0.00225	0.03	1
	AC022716.13	59.54	1.09	0.74	1	1	97.18	1.77	0.02	0.34	1	56.19	3.34	0.000587	0.01	1
	DOK2	8.36	1.27	0.2	1	1	6.93	1.01	0.95	1	1	17.9	4.56	5.55e-15	9.47e-13	2.04e-10
	R3HCC1	2.78	1.23	0.42	1	1	2.61	1.14	0.6	1	1	4.34	2.09	0.00207	0.03	1
	TEX15	0.29	-1.86	0.26	1	1	0.3	1.06	0.9	1	1	1.29	-5.11	4.54e-05	0.00125	1
	WRN	0.26	-1.08	0.69	1	1	0.26	1.05	0.81	1	1	0.41	-3.47	1.54e-08	1.01e-06	0.000566
	LSM1	2.89	-1.18	0.38	1	1	2.89	-1.03	0.89	1	1	3.9	2.21	3.77e-05	0.00106	1
	PRKDC	1.2	-1.2	0.09	0.68	1	1.2	1.03	0.8	1	1	2.21	-2.4	0	0	0
	TGS1	0.65	-1.09	0.66	1	1	0.65	-1.11	0.6	1	1	0.96	-2.19	8.93e-05	0.00224	1
	AC091047.10-1	501.06	1.11	0.31	1	1	850.49	1.88	5.91e-10	1.03e-07	2.17e-05	525.88	2.84	0	0	0
	LACTB2	0.34	-1.32	0.44	1	1	0.34	1.06	0.86	1	1	0.6	-3.83	0.000545	0.01	1
	AC083837.4	2.98	1.06	0.9	1	1	3.89	1.37	0.46	1	1	9.18	-5.72	0.000389	0.00785	1
	AC012533.11	2.35	1.65	0.14	0.88	1	2.55	1.78	0.09	0.93	1	2.62	3.68	0.00175	0.03	1
	OTUD6B	0.79	1.15	0.65	1	1	0.89	1.28	0.41	1	1	2.07	-2.06	0.00346	0.05	1
	RBM12B	2.61	1.11	0.67	1	1	2.49	1.04	0.88	1	1	5.46	-2.11	0.000136	0.0032	1
	ZHX2	0.15	1.83	0.02	0.2	1	0.13	1.61	0.06	0.79	1	0.1	3	0.00133	0.02	1
	SLA	0.21	-2.11	0.04	0.4	1	0.21	-2.53	0.02	0.35	1	0.44	4.62	3.2e-06	0.000125	0.12
	GSDMD	12.64	1.35	0.06	0.53	1	12.04	1.28	0.13	1	1	14.4	2.2	3.93e-06	0.000148	0.14
	KANK1	0.1	-1.25	0.36	1	1	0.1	-1.56	0.08	0.89	1	0.24	-3.51	1.01e-09	8.12e-08	3.69e-05
	KIAA0020	2.45	-1.5	0.0039	0.07	1	2.48	1.07	0.62	1	1	3.43	-2.02	1.64e-07	8.89e-06	0.00603
	SSU_rRNA_5_8	60.13	-1.09	0.67	1	1	111.62	1.95	8.78e-05	0.00528	1	51.22	2.56	0.000507	0.00984	1
	C9orf46	0.23	1.27	0.38	1	1	0.21	1.13	0.66	1	1	0.45	2.25	0.000834	0.01	1
	UHRF2	1.84	-1.44	0.00186	0.04	1	1.84	-1.28	0.03	0.55	1	2.73	-2.15	1.25e-11	1.36e-09	4.59e-07
	AL592293.7-2	34.18	-1.94	0.00646	0.1	1	34.18	-1.6	0.04	0.64	1	75.85	-2.49	1.64e-07	8.87e-06	0.006
	RRAGA	24.76	1.1	0.59	1	1	23.69	-1.17	0.4	1	1	37.99	2.12	1.81e-05	0.000562	0.66
	RP11-473O3.1	12.23	1.11	0.67	1	1	11.58	-1.34	0.28	1	1	18.23	-2.95	0.000127	0.00303	1
	TAF1L	1.41	1.76	0.2	1	1	1.04	1.29	0.58	1	1	3.84	-2.95	0.00141	0.02	1
	AQP3	1.44	-2.1	0.09	0.67	1	1.44	-1.87	0.14	1	1	2.95	-3.14	0.00157	0.03	1
	AL355377.25-1	0.81	2.09	0.18	1	1	0.65	1.68	0.37	1	1	1.37	8.56	0.00358	0.05	1
	ALDH1B1	3.8	-1.15	0.58	1	1	4.79	1.33	0.23	1	1	8.36	-2.03	0.000331	0.00685	1
	ANKRD18A	1.75	-1.2	0.13	0.84	1	1.75	-1.36	0.01	0.31	1	2.14	-2.28	2.29e-10	2.06e-08	8.42e-06
	AL592525.10	0.42	-1.29	0.43	1	1	0.42	-1.53	0.21	1	1	0.88	-2.24	0.00331	0.05	1
	ANXA1	1.28	-1.17	0.53	1	1	1.28	-1.73	0.05	0.66	1	7.84	3.8	0	0	0
	VPS13A	0.24	1.49	0.02	0.21	1	0.22	1.39	0.05	0.73	1	0.34	-2.36	3.58e-07	1.78e-05	0.01
	RPS29P3	296.38	-1.47	0.00921	0.13	1	296.38	1.04	0.76	1	1	346.26	2.56	1.21e-09	9.63e-08	4.43e-05
	CTSL1	20.5	1.8	1e-05	0.000418	0.37	13.7	1.2	0.2	1	1	23.73	2.18	3.35e-09	2.51e-07	0.000123
	SPIN1	0.62	1.04	0.8	1	1	0.62	-1.27	0.15	1	1	1.07	-2.02	3.32e-06	0.000129	0.12
	S1PR3	1.29	-1.78	0.07	0.56	1	1.29	-1.45	0.21	1	1	2.35	-3.63	2.26e-05	0.000681	0.83
	AUH	0.13	1.26	0.39	1	1	0.11	-1.12	0.7	1	1	0.17	-2.55	0.00178	0.03	1
	IARS	1.46	-1.5	0.00197	0.04	1	1.46	-1.09	0.49	1	1	2.35	-2.35	5.81e-12	6.64e-10	2.13e-07
	FGD3	0.6	1.09	0.59	1	1	0.58	-1.19	0.3	1	1	1	3.46	1.56e-12	1.96e-10	5.72e-08
	HABP4	0.23	1.19	0.63	1	1	0.25	1.32	0.43	1	1	0.41	4.33	0.000344	0.00709	1
	CORO2A	0.21	-2.91	0.00752	0.12	1	0.21	-1.2	0.56	1	1	0.37	-2.93	0.00054	0.01	1
	TMEM38B	0.45	-1.21	0.32	1	1	0.45	-1.44	0.07	0.84	1	0.77	-2.07	5.28e-05	0.00142	1
	PTGR1	1.19	1.87	0.00141	0.03	1	0.67	-1.01	0.98	1	1	1.45	2.25	2e-05	0.000618	0.74
	C9orf84	0.14	1.67	0.1	0.74	1	0.1	1.17	0.64	1	1	0.13	4.88	0.0006	0.01	1
	PTGS1	0.67	1.61	0.12	0.79	1	0.44	-1.16	0.66	1	1	1.02	5.72	4.43e-06	0.000163	0.16
	STRBP	0.44	-1.85	0.000408	0.01	1	0.44	-1.49	0.02	0.34	1	0.54	-2.1	7.43e-06	0.000257	0.27
	TOR2A	11.04	-1.86	0.00271	0.05	1	11.04	-1.59	0.02	0.39	1	7.49	2.91	0.000195	0.00441	1
	IER5L	7.81	1.88	0.03	0.3	1	7.46	1.79	0.04	0.64	1	9.65	3	0.000237	0.0052	1
	TOR1B	7.18	1.81	0.000617	0.02	1	6.25	1.57	0.01	0.26	1	5.81	2.57	5.96e-06	0.000212	0.22
	GTF3C4	0.44	1.13	0.75	1	1	0.47	1.19	0.63	1	1	1.09	-3.92	0.000224	0.00495	1
	VAV2	0.16	-1.15	0.46	1	1	0.16	-1.29	0.21	1	1	0.14	-2.26	0.00157	0.03	1
	BRD3	1.71	-1.78	0.000954	0.02	1	1.71	-1.49	0.02	0.35	1	2.1	-2.41	5.04e-07	2.41e-05	0.02
	CAMSAP1	0.45	-1.28	0.17	0.99	1	0.46	1.06	0.73	1	1	0.57	-2.09	9.56e-05	0.00237	1
	QSOX2	1.95	-1.26	0.11	0.78	1	1.95	-1.1	0.52	1	1	2.13	-2.45	9.68e-08	5.53e-06	0.00355
	AL592301.14	52.13	1.27	0.36	1	1	49.93	1.21	0.46	1	1	48.18	3.25	0.000529	0.01	1
	FAM69B	1.79	-1.88	0.03	0.35	1	1.79	-1.39	0.23	1	1	2.06	-3.07	0.00059	0.01	1
	EDF1	49.3	-1.17	0.15	0.9	1	49.3	-1.03	0.76	1	1	51.09	2.03	7.73e-10	6.35e-08	2.84e-05
	AKR1C2	0.42	3.44	0.00549	0.09	1	0.29	2.4	0.06	0.77	1	0.74	4.31	8.04e-05	0.00206	1
	C10orf18	0.97	-1.02	0.86	1	1	0.97	-1.04	0.79	1	1	1.39	-2.96	9.49e-12	1.05e-09	3.48e-07
	SEPHS1	2.26	-1.47	0.01	0.19	1	2.26	-1.11	0.47	1	1	2.93	-2.04	4.42e-06	0.000163	0.16
	PTER	0.52	-1.34	0.13	0.84	1	0.52	-1.12	0.55	1	1	0.67	-2.14	0.000119	0.00285	1
	VIM	40.55	1.34	0.00296	0.05	1	31.9	-1	1	1	1	135.01	3	0	0	0
	BAMBI	0.95	3.43	0.06	0.53	1	0.67	2.42	0.2	1	1	1.88	6.84	0.00192	0.03	1
	PARD3	0.02	-1.09	0.77	1	1	0.03	1.27	0.38	1	1	0.03	2.87	0.0016	0.03	1
	ANXA8	0.58	1.19	0.63	1	1	0.93	1.92	0.05	0.7	1	3.12	2.6	2.69e-06	0.000107	0.1
	ANXA2P3	11.78	2.42	0.03	0.28	1	5.66	1.17	0.73	1	1	27.49	4.74	4.58e-06	0.000168	0.17
	RP11-252C24.1	88.47	1.14	0.49	1	1	82.05	-1.05	0.8	1	1	118.78	2.36	1.22e-05	0.000397	0.45
	DDX21	7.93	-1.37	0.00397	0.07	1	7.93	-1.01	0.93	1	1	10.47	-2.68	0	0	0
	RP11-522H2.3	62.06	1.03	0.85	1	1	62.06	-1.06	0.72	1	1	89.58	-2.16	3.29e-06	0.000128	0.12
	RP11-345K20.2	20.05	145.06	0.08	0.63	1	0	NaN	NaN	NaN	NaN	24.61	-6.37	0.00274	0.04	1
	C10orf11	0.2	1.29	0.02	0.22	1	0.23	1.5	9.98e-05	0.00592	1	0.14	3.1	4.44e-16	8.71e-14	1.63e-11
	AL136982.11-2	0.57	-1.18	0.56	1	1	0.57	-1.5	0.17	1	1	0.51	3.62	0.00112	0.02	1
	RP11-380G5.3	42.46	1.27	0.36	1	1	47.62	1.41	0.17	1	1	72.6	2.01	0.00248	0.04	1
	PANK1	0.3	-1.69	0.08	0.64	1	0.3	-1.61	0.11	1	1	0.4	-2.55	0.00178	0.03	1
	BTAF1	1.19	1.12	0.33	1	1	1.12	-1.08	0.55	1	1	1.47	-2.33	1.8e-10	1.64e-08	6.6e-06
	NOC3L	0.8	-1.24	0.4	1	1	0.94	1.24	0.35	1	1	1.5	-2.27	0.000119	0.00285	1
	ALDH18A1	1.52	-1.64	0.0016	0.03	1	1.52	-1.29	0.08	0.91	1	2.55	-2.33	2.06e-09	1.59e-07	7.54e-05
	SCD	11.19	-1.11	0.36	1	1	12.9	1.21	0.07	0.83	1	17.03	-2.28	5.86e-14	8.82e-12	2.15e-09
	PEO1	3.68	-2.19	0.00609	0.1	1	3.68	1.02	0.94	1	1	6	-2.03	0.000907	0.02	1
	NOLC1	14.14	-1.9	2.89e-07	1.68e-05	0.01	14.14	-1.32	0.02	0.37	1	18.08	-2.42	4.29e-13	5.81e-11	1.58e-08
	SUFU	0.15	1.83	0.04	0.39	1	0.16	1.88	0.03	0.52	1	0.2	2.25	0.00313	0.04	1
	TRIM8	5.12	1.9	8.13e-05	0.00271	1	3.17	1.17	0.37	1	1	5.72	2.03	7.51e-06	0.00026	0.28
	SLK	0.63	1.51	0.04	0.38	1	0.51	1.2	0.41	1	1	1.28	-2.12	6.52e-06	0.000229	0.24
	TRUB1	0.34	1.45	0.25	1	1	0.25	-1.12	0.76	1	1	0.71	-2.58	0.000951	0.02	1
	PDZD8	0.1	-1.13	0.74	1	1	0.1	-1.54	0.28	1	1	0.18	-4.25	0.000797	0.01	1
	RAB11FIP2	0.48	1.12	0.67	1	1	0.46	-1.58	0.12	1	1	0.79	-2.73	0.00025	0.00545	1
	RP11-498J9.1	20.65	-2.34	0.03	0.32	1	20.65	-2.13	0.05	0.66	1	35.49	-2.68	0.00216	0.03	1
	RPS15AP5	79.44	-1.38	0.17	0.99	1	79.44	-1.2	0.42	1	1	112.41	2.1	0.000265	0.0057	1
	ADAM8	1.82	2	0.00929	0.14	1	1.51	1.65	0.07	0.83	1	3.05	3.5	7.65e-07	3.51e-05	0.03
	CTSD	50.09	1.98	3.51e-13	4.32e-11	1.29e-08	37.21	1.47	6.12e-05	0.00388	1	47.62	3.38	0	0	0
	RHOG	7.41	1.64	0.00033	0.00907	1	4.77	1.03	0.85	1	1	8.46	2.13	4.88e-08	2.92e-06	0.00179
	TRIM5	0.19	1.74	0.00417	0.07	1	0.16	1.48	0.05	0.7	1	0.17	2.27	0.000534	0.01	1
	TAF10	23.57	-1.24	0.35	1	1	23.57	-1.01	0.97	1	1	36.62	2.12	8.82e-05	0.00222	1
	IPO7	0.85	-1.22	0.24	1	1	0.85	1.01	0.96	1	1	1.87	-3.54	3.06e-14	4.78e-12	1.12e-09
	PLEKHA7	0.72	-1.5	0.000729	0.02	1	0.72	-1	0.98	1	1	0.78	2.19	1.71e-10	1.59e-08	6.29e-06
	AC124798.5	1.01	1.23	0.38	1	1	0.86	-1.35	0.26	1	1	2.15	-16.47	9.24e-11	8.88e-09	3.39e-06
	E2F8	1.13	-1.27	0.38	1	1	1.13	-1.02	0.94	1	1	2.83	-3.17	3.01e-07	1.52e-05	0.01
	PRMT3	0.2	1.34	0.24	1	1	0.26	1.67	0.03	0.53	1	0.35	-2.29	0.000142	0.00332	1
	LGR4	0.54	1.16	0.34	1	1	0.51	1.09	0.58	1	1	0.85	-2.56	1.23e-08	8.22e-07	0.00045
	AC104563.14	211.11	-1.58	0.000997	0.02	1	263.61	1.31	0.03	0.49	1	227.47	2.15	6.22e-08	3.65e-06	0.00228
	QSER1	0.71	1.19	0.26	1	1	0.63	-1.23	0.21	1	1	1.09	-2.23	2.87e-07	1.47e-05	0.01
	CSTF3	0.64	1.34	0.09	0.67	1	0.5	-1.06	0.77	1	1	0.77	-2.64	1e-06	4.46e-05	0.04
	HIPK3	0.47	1.83	0.00177	0.04	1	0.42	1.64	0.01	0.27	1	0.64	-2.17	2.49e-05	0.000741	0.91
	NAT10	2.08	-1.47	0.00849	0.13	1	2.08	-1.19	0.21	1	1	3.01	-2.07	1.83e-07	9.81e-06	0.00672
	CD82	1.75	1.77	7.15e-05	0.00241	1	1.41	1.42	0.02	0.38	1	2.47	2.98	3.92e-14	6.02e-12	1.44e-09
	PHF21A	0.19	1.66	0.03	0.28	1	0.16	1.42	0.13	1	1	0.23	2.22	9.92e-05	0.00245	1
	MDK	15.23	-1.86	0.0016	0.03	1	15.72	1.08	0.63	1	1	15.04	2.65	4.39e-06	0.000162	0.16
	ACP2	1.85	1.5	0.17	0.97	1	1.69	1.37	0.29	1	1	2.37	2.59	0.00176	0.03	1
	SLC39A13	3.94	2.12	0.0031	0.06	1	3.3	1.77	0.03	0.5	1	4.5	2.61	0.000156	0.0036	1
	NUP160	1.23	-1.06	0.65	1	1	1.23	1.02	0.87	1	1	2.18	-2.1	1.34e-08	8.92e-07	0.00049
	MS4A4A	0.2	-1.71	0.3	1	1	0.2	-3.36	0.06	0.79	1	0.47	-5.96	0.00101	0.02	1
	CCDC86	3.43	-1.37	0.18	1	1	3.43	1.04	0.83	1	1	5.11	-2.38	4.47e-05	0.00123	1
	FADS3	0.86	2.87	0.00445	0.08	1	0.69	2.3	0.03	0.5	1	0.94	5.74	0.000126	0.00299	1
	TMEM179B	10.11	-1.54	0.07	0.6	1	10.11	-1.39	0.17	1	1	12.32	2.31	0.000523	0.01	1
	STX5	1.27	1.1	0.65	1	1	1.22	-1.01	0.96	1	1	1.51	2.01	0.00248	0.04	1
	NUDT22	7.58	-1.4	0.17	0.97	1	7.58	-1.18	0.49	1	1	6.47	2.49	0.00181	0.03	1
	FKBP2	11.2	1.47	0.05	0.47	1	10.78	1.41	0.09	0.93	1	14.11	2.33	3.49e-05	0.000993	1
	PLCB3	3.22	1.16	0.36	1	1	2.92	-1.08	0.64	1	1	3.61	2.14	2.39e-05	0.000714	0.88
	GPR137	3.25	-1.44	0.3	1	1	3.25	-1.14	0.69	1	1	5.37	2.68	0.00257	0.04	1
	SLC29A2	1.66	-2.34	0.02	0.22	1	1.66	-1.76	0.09	0.94	1	1.93	-3.27	0.00166	0.03	1
	POLD4	8.75	-1.28	0.39	1	1	8.75	-1.28	0.39	1	1	18.24	2.35	0.000458	0.00906	1
	UNC93B1	19.36	1.49	0.00016	0.00484	1	15.98	1.23	0.06	0.77	1	19.82	2.33	4.57e-14	6.96e-12	1.68e-09
	C11orf51	5.47	-1.39	0.26	1	1	5.47	-1	1	1	1	9	2.58	0.000565	0.01	1
	NEU3	0.26	1.18	0.73	1	1	0.24	-1.21	0.71	1	1	0.68	-4.8	0.00163	0.03	1
	ARRB1	0.35	1.57	0.06	0.51	1	0.33	1.49	0.1	0.99	1	0.43	2.93	3.03e-05	0.000882	1
	C11orf82	0.82	-1.04	0.89	1	1	0.82	-1.16	0.61	1	1	1.98	-2.78	6.57e-05	0.00172	1
	AP003035.2-1	1649.91	1.2	0.05	0.48	1	1954.83	1.41	0.000166	0.00927	1	1507.82	2.22	7.77e-16	1.49e-13	2.85e-11
	AMOTL1	0.29	-1.28	0.29	1	1	0.29	-1.25	0.33	1	1	0.46	-2.3	4.12e-05	0.00114	1
	KDELC2	1.21	-1.19	0.43	1	1	1.21	-1.15	0.54	1	1	1.58	-2.11	0.000499	0.00971	1
	FXYD6	0.16	4.11	0.03	0.31	1	0.09	2.42	0.2	1	1	0.36	9.56	0.000206	0.00462	1
	DDX6	0.92	1.54	0.03	0.33	1	0.63	1.02	0.93	1	1	1.49	-2.35	5.51e-06	0.000198	0.2
	SLC37A2	0.44	3.83	0.00445	0.08	1	0.22	1.93	0.2	1	1	0.77	10.07	1.38e-05	0.000441	0.51
	ST14	0.42	-1.02	0.95	1	1	0.42	-1.93	0.03	0.49	1	0.62	2.16	0.00239	0.04	1
	CACNA2D4	0.36	-1.07	0.68	1	1	0.36	-1.19	0.32	1	1	0.56	2.63	4.36e-08	2.61e-06	0.0016
	FKBP4	7.1	-1.74	0.00113	0.03	1	7.1	-1.27	0.13	1	1	9.33	-2.1	4.28e-06	0.000159	0.16
	IFFO1	6.4	-1.1	0.44	1	1	6.4	-1.28	0.07	0.81	1	7.66	2.22	5.58e-09	4.02e-07	0.000205
	PTMS	7.45	1.4	0.1	0.72	1	7.14	1.34	0.2	1	1	8.63	2.4	0.000234	0.00513	1
	GNB3	2.59	1.31	0.32	1	1	2.17	1.1	0.75	1	1	3.5	2.59	0.00104	0.02	1
	ENO2	1.17	2.45	0.03	0.32	1	1.01	2.11	0.08	0.89	1	1.39	3.75	0.00275	0.04	1
	CLSTN3	0.86	-1.51	0.12	0.79	1	0.86	-1.1	0.69	1	1	0.68	3.09	0.000978	0.02	1
	AC009533.10-1	1.09	-1.28	0.31	1	1	1.09	-1.25	0.36	1	1	1.46	-2.47	0.000405	0.00813	1
	APOLD1	0.82	-1.05	0.74	1	1	0.82	-1.13	0.47	1	1	0.74	2.29	3.02e-05	0.000881	1
	PTPRO	0.02	1.51	0.42	1	1	0.01	1.06	0.91	1	1	0.08	9.35	3.4e-06	0.000131	0.12
	AC112777.7	641.38	-1.09	0.5	1	1	993.6	1.63	4.6e-05	0.00303	1	525.55	2.94	1.74e-10	1.6e-08	6.38e-06
	BCAT1	0.42	-1.58	0.0079	0.12	1	0.42	-1.14	0.4	1	1	0.61	-2.34	3.03e-07	1.53e-05	0.01
	TM7SF3	0.62	-1.84	0.02	0.28	1	0.62	-1.71	0.05	0.66	1	1.14	-2.59	1.24e-05	0.000403	0.45
	MED21	1.78	-1.24	0.51	1	1	1.78	-1.47	0.26	1	1	4.42	-2.16	0.00306	0.04	1
	FAM60A	1	-1.25	0.21	1	1	1.04	1.08	0.63	1	1	1.33	-2.52	1.74e-06	7.43e-05	0.06
	AC023050.36-2	82.28	1.11	0.59	1	1	78.07	-1.54	0.07	0.84	1	67.91	2.38	0.00144	0.02	1
	MUC19	0.16	-1.68	0.36	1	1	0.16	-1.68	0.36	1	1	0.44	-5.51	0.00178	0.03	1
	GLT8D3	0.68	1.05	0.79	1	1	0.68	-1.4	0.08	0.89	1	1.02	-2.1	3.46e-05	0.000986	1
	SLC38A1	0.73	-1.33	0.07	0.6	1	0.73	-1.29	0.11	1	1	1.22	-2.28	4.98e-08	2.97e-06	0.00183
	SLC48A1	5.68	1.61	0.00868	0.13	1	4.35	1.23	0.27	1	1	4.67	2.04	0.000681	0.01	1
	HDAC7	0.91	-1.11	0.59	1	1	0.91	-1.35	0.18	1	1	0.86	2.53	0.000409	0.00821	1
	CCDC65	2.44	1.5	0.01	0.14	1	2.37	1.46	0.02	0.37	1	2.03	2.16	3.17e-05	0.000918	1
	LARP4	0.98	-1.19	0.24	1	1	0.98	-1.28	0.09	0.97	1	1.51	-2.1	1.77e-07	9.54e-06	0.00651
	ITGB7	0.55	1.06	0.87	1	1	0.55	-1.45	0.36	1	1	2.13	3.87	3.23e-06	0.000126	0.12
	PFDN5	42.94	1.02	0.85	1	1	51.15	1.25	0.04	0.6	1	51.36	2.27	4.87e-12	5.62e-10	1.79e-07
	ZNF385A	1.37	-1.29	0.27	1	1	1.37	-1.98	0.00815	0.21	1	2.43	2.47	3.28e-06	0.000128	0.12
	PDE1B	0.99	1.4	0.15	0.91	1	0.95	1.33	0.23	1	1	0.78	2.97	0.00052	0.01	1
	PHC1B	16.8	1.45	0.00857	0.13	1	20.75	1.79	2.63e-05	0.00183	0.97	19.44	2.19	1.05e-07	5.94e-06	0.00384
	CDK2	10.95	-1.16	0.33	1	1	10.95	-1.31	0.09	0.94	1	17.09	-2.21	1.61e-07	8.73e-06	0.0059
	RAB5B	5.08	-1.62	0.000591	0.01	1	5.08	-1.42	0.00945	0.24	1	8.94	-2.25	9.11e-11	8.78e-09	3.34e-06
	FAM62A	8.43	-1.4	0.00665	0.1	1	8.43	-1.42	0.00525	0.15	1	14.12	-2.12	8.83e-11	8.53e-09	3.24e-06
	MYL6	98.49	1.11	0.29	1	1	94.96	1.07	0.51	1	1	167.58	2.46	0	0	0
	STAC3	7.82	1.82	0.000472	0.01	1	5.3	1.23	0.25	1	1	6.64	2.47	5.48e-06	0.000198	0.2
	ARHGAP9	6.73	-1.32	0.03	0.36	1	6.73	-1.42	0.00855	0.22	1	7.47	2.39	5.48e-10	4.59e-08	2.01e-05
	TSPAN31	4.81	1.51	0.18	1	1	3.35	1.01	0.97	1	1	9.72	4.29	2.85e-06	0.000113	0.1
	XPOT	3.32	-1.7	2.99e-05	0.00112	1	3.32	-1.28	0.04	0.63	1	4.25	-2.33	1.65e-11	1.77e-09	6.05e-07
	MDM1	0.61	-1.06	0.81	1	1	0.61	-1.69	0.06	0.75	1	1.05	-2.01	0.00291	0.04	1
	CPSF6	4.03	-1.35	0.02	0.23	1	4.03	-1.3	0.04	0.63	1	5.82	-2.06	6.28e-09	4.48e-07	0.00023
	YEATS4	0.84	-1.12	0.64	1	1	0.84	-1.78	0.03	0.52	1	1.27	-2.33	0.000512	0.00993	1
	E2F7	0.54	-1.53	0.11	0.76	1	0.54	-1.26	0.35	1	1	0.91	-2.97	2.61e-05	0.000773	0.96
	C12orf29	2.21	-1.65	0.04	0.38	1	2.21	-1.85	0.01	0.3	1	3.39	-3.04	6.4e-07	3.02e-05	0.02
	CCDC41	0.2	1.06	0.77	1	1	0.2	-1.01	0.96	1	1	0.28	-2.13	0.000358	0.00732	1
	UTP20	0.28	-1.03	0.89	1	1	0.28	1.06	0.77	1	1	0.69	-2.82	1.86e-08	1.2e-06	0.000682
	CHST11	0.5	1.96	1.08e-07	6.84e-06	0.00396	0.46	1.81	3.77e-06	0.000321	0.14	0.34	2.12	2.39e-07	1.25e-05	0.00878
	GLTPP1	0.42	-1.08	0.82	1	1	0.61	1.54	0.13	1	1	0.78	2.64	0.00132	0.02	1
	PPTC7	0.51	2.11	0.00682	0.11	1	0.32	1.32	0.35	1	1	0.68	-2.77	0.000196	0.00442	1
	ACADS	2.28	-1.16	0.49	1	1	2.28	-1.52	0.08	0.87	1	2.1	2.28	0.00167	0.03	1
	CAMKK2	1.86	-1	0.98	1	1	1.87	1.06	0.63	1	1	2.25	-2.04	1.31e-07	7.28e-06	0.00482
	ORAI1	1.74	1.72	0.03	0.35	1	1.61	1.59	0.07	0.85	1	1.99	2.12	0.00302	0.04	1
	KNTC1	0.79	1.14	0.37	1	1	0.74	-1.08	0.59	1	1	0.95	-2.6	6.33e-09	4.5e-07	0.000232
	AC145423.8	3.05	1.13	0.61	1	1	3.63	1.34	0.21	1	1	3.28	2.25	0.00275	0.04	1
	ATP6V0A2	0.68	1.15	0.48	1	1	0.75	1.26	0.23	1	1	1.07	-2.12	0.000149	0.00347	1
	UBC	292.88	1.9	2.53e-13	3.17e-11	9.28e-09	215.25	1.39	0.000198	0.01	1	346.62	2.24	0	0	0
	AC079949.45	486.55	1.41	0.000914	0.02	1	616.75	1.78	1.5e-08	2.12e-06	0.00055	419.12	2.23	3.76e-12	4.38e-10	1.38e-07
	FBRSL1	5.86	-1.73	0.000532	0.01	1	5.86	-1.02	0.91	1	1	4.55	-3.82	1.45e-09	1.15e-07	5.32e-05
	IFT88	0.15	1.47	0.18	1	1	0.14	1.39	0.25	1	1	0.22	2.6	0.000631	0.01	1
	XPO4	0.77	1.15	0.28	1	1	0.8	1.19	0.19	1	1	1.16	-2.38	2.41e-10	2.14e-08	8.83e-06
	SACS	0.73	-1.2	0.26	1	1	0.73	-1.08	0.62	1	1	1.39	-3.05	2.02e-12	2.5e-10	7.4e-08
	RP11-309I15.2	5.9	1.25	0.53	1	1	4.99	-1.77	0.18	1	1	13.49	-3.07	0.00059	0.01	1
	AL354798.13	0.1	-1.63	0.44	1	1	0.1	-1.63	0.44	1	1	0.25	8.56	0.00358	0.05	1
	SLC7A1	1.5	-1.59	0.000375	0.01	1	1.5	-1.12	0.35	1	1	1.97	-2.68	1.83e-13	2.6e-11	6.71e-09
	ALOX5AP	2.88	1.12	0.4	1	1	2.91	1.13	0.37	1	1	3.57	3.88	2.66e-15	4.68e-13	9.78e-11
	RFC3	2.23	1.09	0.64	1	1	2.17	-1.14	0.48	1	1	5.89	-2.8	3.31e-11	3.4e-09	1.22e-06
	NHLRC3	2.79	1.03	0.89	1	1	3.04	1.14	0.48	1	1	5.05	-2.14	4.18e-05	0.00116	1
	SLC25A15	0.57	-3.06	0.01	0.16	1	0.57	-1.44	0.3	1	1	0.85	-5.25	0.000269	0.00577	1
	SLC25A30	0.96	-2.21	0.00664	0.1	1	0.96	-1.84	0.03	0.49	1	1.93	-2.45	2.12e-05	0.000647	0.78
	AL138686.14	56.92	-1.18	0.54	1	1	56.92	-1.08	0.78	1	1	54.01	2.68	0.00257	0.04	1
	RP11-278A16.1	19.08	1.02	0.95	1	1	19.27	1.06	0.84	1	1	34.45	2.37	0.00274	0.04	1
	SETDB2	1.08	1.07	0.67	1	1	1.06	-1.14	0.44	1	1	1.45	-2.19	8.21e-06	0.000281	0.3
	AC001226.1	6.59	1.11	0.59	1	1	6.28	-1.16	0.45	1	1	14.89	-2.33	2.86e-07	1.46e-05	0.01
	ABCC4	0.17	-1.44	0.05	0.44	1	0.17	-1.15	0.41	1	1	0.2	-2.57	2.09e-06	8.69e-05	0.08
	IPO5	4.15	-1.3	0.01	0.15	1	4.15	-1.19	0.08	0.89	1	6.99	-2.38	0	0	0
	RP11-365P13.2	6.96	-1.43	0.19	1	1	6.96	-1.38	0.24	1	1	17.3	-2.52	6.81e-06	0.000237	0.25
	AL589743.4-2	1.56	-1.33	0.1	0.73	1	1.56	-1.23	0.23	1	1	1.21	-2.62	9.5e-05	0.00236	1
	FAM158A	2.56	1.06	0.89	1	1	3.56	1.46	0.32	1	1	4.89	3.75	0.00275	0.04	1
	ISGF3G	8.17	1.71	3.09e-05	0.00116	1	7.56	1.57	0.000459	0.02	1	8.65	3.37	1.11e-16	2.31e-14	4.07e-12
	IPO4	7.56	-1.68	0.002	0.04	1	7.56	-1.17	0.31	1	1	9.45	-2.64	2.11e-08	1.34e-06	0.000773
	CIDEB	3.63	-1.88	0.03	0.3	1	3.63	-1.8	0.04	0.6	1	8.57	-2.57	4.14e-06	0.000154	0.15
	HECTD1	0.99	1.14	0.31	1	1	0.93	1.06	0.65	1	1	1.56	-2.01	3.26e-08	1.98e-06	0.00119
	C14orf106	1.39	-1.19	0.25	1	1	1.39	-1.14	0.4	1	1	3.49	-2.71	6.11e-14	9.15e-12	2.24e-09
	GNPNAT1	2.09	-1.62	0.04	0.39	1	2.09	-1.85	0.01	0.26	1	2.31	-2.24	0.000976	0.02	1
	SOCS4	1.47	-1.02	0.91	1	1	1.47	-1.04	0.84	1	1	2.2	-2.05	0.000291	0.00618	1
	C14orf37	0.12	1	1	1	1	0.18	1.47	0.12	1	1	0.17	2.3	0.00275	0.04	1
	AL049873.3-1	382.56	-1.4	0.00648	0.1	1	382.56	-1.29	0.03	0.55	1	446.25	2.1	1.95e-09	1.52e-07	7.17e-05
	MTHFD1	0.99	-1.3	0.09	0.66	1	0.99	-1.35	0.05	0.69	1	1.52	-2.81	6.71e-11	6.64e-09	2.46e-06
	AL355076.5-1	8.97	1.25	0.43	1	1	7.57	-1.46	0.24	1	1	13.78	-2.39	0.00256	0.04	1
	AL163171.4	70.23	1.27	0.33	1	1	58.21	-1.18	0.54	1	1	106.11	2.09	0.00164	0.03	1
	IFI27L2	5.05	1.58	0.24	1	1	3.35	-1.13	0.78	1	1	7.25	3.41	0.00339	0.05	1
	AL117190.6-2	0.5	-1.39	0.26	1	1	0.5	-1.03	0.9	1	1	3.03	-10.71	0	0	0
	AL117190.6-1	1.25	1	0.99	1	1	1.25	1.03	0.86	1	1	2.46	6.18	2.44e-15	4.35e-13	8.96e-11
	CYFIP1	0.96	1.62	0.000356	0.0096	1	0.68	1.14	0.36	1	1	1.05	2.2	2.13e-08	1.36e-06	0.000782
	WHAMML1	2.48	-1.31	0.12	0.8	1	2.48	-1.5	0.02	0.46	1	2.51	-2.02	0.000274	0.00586	1
	AC135983.4-4	2.02	-1.12	0.75	1	1	2.02	-1.05	0.88	1	1	9.36	-26.55	2.45e-08	1.54e-06	0.000899
	AC123768.8-3	1.72	-1.95	0.07	0.57	1	1.72	-2.13	0.05	0.66	1	4.26	-7.2	4.71e-07	2.27e-05	0.02
	AC019016.7	1.89	-1.6	0.07	0.57	1	1.89	-1.3	0.29	1	1	2.99	-2	0.00103	0.02	1
	MGA	0.65	-1.11	0.48	1	1	0.65	-1.11	0.48	1	1	0.84	-2	6.3e-06	0.000222	0.23
	B2M	111.53	1.76	6.26e-12	6.74e-10	2.3e-07	95.65	1.51	7.34e-07	7.56e-05	0.03	127.54	2.15	0	0	0
	SLC27A2	0.59	-1.95	0.00834	0.12	1	0.59	-1.54	0.07	0.84	1	0.83	-2.85	4.35e-06	0.000161	0.16
	DPP8	0.44	1.29	0.25	1	1	0.36	-1.21	0.44	1	1	0.71	-2.04	0.000242	0.00528	1
	FEM1B	1.42	1.96	0.03	0.29	1	0.96	1.32	0.38	1	1	1.6	-2.81	0.00176	0.03	1
	C15orf39	6.26	1.87	4.06e-05	0.00148	1	3.95	1.18	0.32	1	1	7.73	2.02	1.03e-06	4.56e-05	0.04
	ZNF710	0.96	1.29	0.08	0.64	1	0.78	-1.27	0.14	1	1	0.94	2.61	3.25e-08	1.98e-06	0.00119
	IGF1R	0.1	-1.98	0.00807	0.12	1	0.1	-1.03	0.9	1	1	0.15	-2.29	5.68e-05	0.00151	1
	WASH4P	22.62	1.01	0.93	1	1	22.62	-1.27	0.06	0.79	1	23.06	3.58	2.22e-16	4.5e-14	8.15e-12
	NME3	15.16	-2.27	0.00866	0.13	1	15.16	-1.29	0.35	1	1	12.93	3.35	0.000896	0.02	1
	PKD1	5.01	-1.22	0.06	0.51	1	5.01	-1.26	0.03	0.49	1	4.39	-2.02	2.77e-09	2.1e-07	0.000102
	AC009065.8-1	11.78	-1.58	0.000843	0.02	1	11.78	-1.19	0.19	1	1	7.4	2.22	3.51e-06	0.000135	0.13
	TBC1D24	0.69	-1.56	0.13	0.84	1	0.69	-1.23	0.44	1	1	1.3	-2.81	8.83e-05	0.00222	1
	FLYWCH2	1.15	-1.17	0.57	1	1	1.15	-1.26	0.42	1	1	1.49	2.37	0.00274	0.04	1
	AC009171.3	9.76	-1.44	0.00748	0.11	1	9.76	-1.09	0.51	1	1	8.78	-2.28	1.29e-07	7.16e-06	0.00472
	CPPED1	0.13	-1.39	0.24	1	1	0.15	1.2	0.47	1	1	0.21	2.46	0.000765	0.01	1
	NOMO3	1.5	-1.18	0.23	1	1	1.5	1.01	0.95	1	1	1.01	-2.18	1.85e-05	0.000572	0.68
	AC136619.3-1	1.47	1.14	0.31	1	1	1.36	-1.14	0.33	1	1	1.91	-3.63	1.11e-16	2.31e-14	4.07e-12
	AC008740.7-1	3.56	1.16	0.2	1	1	3.49	1.13	0.28	1	1	3.95	-3.18	0	0	0
	IL21R	0.05	2.56	0.26	1	1	0.02	1.06	0.95	1	1	0.19	9.06	0.00271	0.04	1
	AC138894.2-3	28.33	1.02	0.87	1	1	28.33	-1.19	0.17	1	1	52.87	3.04	0	0	0
	SULT1A2	0.71	2.2	0.03	0.35	1	0.43	1.32	0.49	1	1	0.91	4.79	0.00028	0.00597	1
	LAT	8.5	1.13	0.46	1	1	7.93	-1.03	0.85	1	1	10.25	2.18	1.31e-05	0.000423	0.48
	AC133555.3-2	1.56	-1.78	0.03	0.33	1	1.56	-1.26	0.34	1	1	2.69	-5.87	1.2e-08	8.09e-07	0.000441
	MVP	1.48	1.67	0.009	0.13	1	1.2	1.36	0.17	1	1	2.03	2.41	3.84e-06	0.000145	0.14
	BOLA2B	10.11	-1.63	0.00208	0.04	1	10.11	-1.2	0.22	1	1	7.03	2.68	1.18e-06	5.18e-05	0.04
	SULT1A3	13.85	-1.19	0.14	0.9	1	13.85	-1.11	0.39	1	1	12.12	6.2	0	0	0
	ITGAL	0.42	-1.07	0.78	1	1	0.56	1.4	0.16	1	1	1.3	3.57	2.31e-10	2.07e-08	8.46e-06
	FBXL19	3.7	1.21	0.16	0.95	1	3.93	1.28	0.07	0.82	1	4.72	2.13	5.83e-08	3.44e-06	0.00214
	ITGAM	0.13	2.22	0.06	0.51	1	0.06	1.06	0.9	1	1	0.38	9.73	2.65e-07	1.36e-05	0.00971
	SSU_rRNA_5_16	733.78	-1.05	0.61	1	1	1321.13	1.89	9.55e-13	2.54e-10	3.5e-08	756.34	2.83	0	0	0
	AC007599.6-1	222.78	1.06	0.63	1	1	341.49	1.61	1.24e-05	0.000929	0.45	225.92	2.17	1.59e-09	1.25e-07	5.85e-05
	SNX20	3.13	1.21	0.28	1	1	3.21	1.23	0.22	1	1	5.33	4.03	4.13e-13	5.63e-11	1.51e-08
	MT1E	17.96	1.76	0.03	0.32	1	17.32	1.69	0.04	0.64	1	28.19	2.15	0.000288	0.00611	1
	MT1F	10.27	1.14	0.65	1	1	9.46	-1.07	0.83	1	1	35.9	3.35	6.17e-08	3.63e-06	0.00226
	KIFC3	1.24	1.26	0.16	0.94	1	1.22	1.24	0.19	1	1	2.22	2.87	4.16e-11	4.21e-09	1.53e-06
	SETD6	4.61	1.08	0.74	1	1	4.83	1.13	0.61	1	1	4.47	3.32	0.00026	0.00562	1
	CMTM3	7.12	1.41	0.02	0.27	1	5.37	1.06	0.71	1	1	9.57	2.35	2.76e-08	1.71e-06	0.00101
	CMTM4	0.21	-1.55	0.15	0.92	1	0.21	-1.48	0.2	1	1	0.26	-2.56	0.00369	0.05	1
	AC044802.7	1.11	-1.37	0.44	1	1	1.11	-1.08	0.85	1	1	1.66	-4.43	0.00296	0.04	1
	FAM65A	2.71	1.49	0.03	0.29	1	2.69	1.47	0.03	0.52	1	2.6	2.35	2.68e-05	0.000791	0.98
	LCAT	2.08	1.06	0.87	1	1	2.07	-1.59	0.26	1	1	4.13	3.97	0.000426	0.00851	1
	CIRH1A	2.54	-1.38	0.02	0.26	1	2.54	-1.1	0.47	1	1	2.99	-2.17	1.62e-07	8.79e-06	0.00594
	NIP7	25.21	-1.71	0.000403	0.01	1	25.21	-1.2	0.18	1	1	31.27	-2.07	6.77e-07	3.18e-05	0.02
	PDPR	0.44	1.36	0.25	1	1	0.45	1.36	0.25	1	1	0.74	-2.94	7.32e-05	0.0019	1
	MTSS1L	9.72	-1.73	7.24e-07	3.91e-05	0.03	9.72	-1.56	4.59e-05	0.00302	1	11.82	-2.36	1.14e-14	1.89e-12	4.2e-10
	BCAR1	0.91	1.49	0.05	0.45	1	0.82	1.34	0.19	1	1	0.89	2.4	0.000444	0.00881	1
	AC138028.1-1	7.24	-1.17	0.63	1	1	9	1.3	0.36	1	1	24.48	-2.67	1.1e-05	0.000363	0.4
	AC138028.1-2	1.33	-1.13	0.78	1	1	1.33	-1.13	0.78	1	1	3.78	-5.25	0.000269	0.00577	1
	TUBB3	0.43	-1.02	0.97	1	1	0.62	1.51	0.26	1	1	0.64	7.18	0.00142	0.02	1
	GEMIN4	3.6	-1.04	0.87	1	1	3.6	-1.13	0.61	1	1	5.56	-2.28	0.00013	0.00308	1
	ABR	0.75	1.47	0.00187	0.04	1	0.61	1.19	0.18	1	1	0.75	2.09	3.1e-08	1.9e-06	0.00114
	TSR1	2.8	1.01	0.97	1	1	3.07	1.15	0.41	1	1	5.77	-2.16	2.06e-06	8.57e-05	0.08
	KIAA0664	10.16	-1.48	0.00124	0.03	1	10.16	-1.1	0.41	1	1	9.99	-2.29	5.4e-10	4.53e-08	1.98e-05
	TAX1BP3	3.2	-1.3	0.35	1	1	3.2	-1.41	0.23	1	1	5.86	2.26	0.00104	0.02	1
	MYBBP1A	5.11	-1.63	0.00127	0.03	1	5.11	-1.01	0.94	1	1	6.1	-2.22	1.79e-07	9.61e-06	0.00656
	ARRB2	3.99	1.41	0.06	0.53	1	3.58	1.26	0.22	1	1	5.36	3.58	1.3e-09	1.03e-07	4.76e-05
	SPAG7	3.96	1.15	0.48	1	1	3.64	-1.05	0.83	1	1	3.99	2.22	0.00118	0.02	1
	DHX33	0.56	1.02	0.94	1	1	0.56	-1.19	0.57	1	1	1.06	-2.46	0.00147	0.02	1
	AC027763.2	0.59	-1.39	0.28	1	1	0.59	1.03	0.93	1	1	0.75	2.49	0.00353	0.05	1
	RNASEK	24.91	1.19	0.29	1	1	27.29	1.3	0.11	1	1	30.24	2.07	3.17e-05	0.000918	1
	C17orf49	14.08	1.74	0.00675	0.11	1	13.76	1.7	0.01	0.25	1	20.41	4.23	2.86e-10	2.52e-08	1.05e-05
	NEURL4	2.14	-1.31	0.25	1	1	2.58	1.27	0.23	1	1	3	-2.15	0.00115	0.02	1
	CD68	8.86	1.54	0.1	0.73	1	6.07	-1.33	0.35	1	1	13.49	8.05	2.09e-08	1.33e-06	0.000766
	PFAS	2.84	-1.81	0.000794	0.02	1	2.84	-1.38	0.05	0.71	1	2.96	-2.44	2.32e-06	9.45e-05	0.08
	TRPV2	0.84	-1.1	0.73	1	1	0.84	-1.22	0.48	1	1	1.27	2.25	0.00275	0.04	1
	CCDC144A	0.18	1.33	0.29	1	1	0.18	1.33	0.28	1	1	0.33	-3.11	2.73e-05	0.000804	1
	PLD6	4.73	-2	0.01	0.17	1	4.78	1.06	0.8	1	1	5.02	-4.05	4.05e-05	0.00113	1
	AC090774.3	3.2	-3.1	0.02	0.22	1	3.2	-1.34	0.42	1	1	2.72	8.56	0.00358	0.05	1
	FLOT2	6.29	-1.61	0.000444	0.01	1	6.29	-1.47	0.00357	0.11	1	8.47	-2.14	5.27e-09	3.81e-07	0.000193
	AC104564.11-1	3.64	-1.37	0.23	1	1	3.64	-1.15	0.59	1	1	5.74	-2.47	0.000405	0.00813	1
	EVI2A	4.73	1.19	0.52	1	1	4.19	-1.04	0.9	1	1	5.84	3.24	0.000236	0.00518	1
	NLE1	1.33	-1.56	0.08	0.63	1	1.33	-1.51	0.1	1	1	1.7	-2.77	0.000148	0.00346	1
	UNC45B	1.62	-1.07	0.63	1	1	2.42	1.57	0.00107	0.04	1	1.35	3.3	1.21e-08	8.1e-07	0.000442
	SLFN11	4.68	-1.42	0.00838	0.12	1	4.68	-1.37	0.02	0.39	1	6.58	-3.21	7.77e-16	1.49e-13	2.85e-11
	CRKRS	0.56	1.12	0.54	1	1	0.55	1.09	0.64	1	1	1.21	-3.04	4.65e-10	3.96e-08	1.71e-05
	TMEM106A	3.36	1.71	0.04	0.38	1	2.07	-1.04	0.88	1	1	2.8	2.96	0.000781	0.01	1
	TMEM101	10.04	-1.66	0.02	0.19	1	10.04	-1.58	0.03	0.46	1	11.25	2.1	0.000306	0.00645	1
	FMNL1	10.13	1.85	1.34e-08	9.73e-07	0.000492	6.99	1.27	0.03	0.53	1	10.1	2.63	0	0	0
	AC068152.11-2	4.91	-1.55	0.18	1	1	5.66	1.21	0.5	1	1	9.63	-2.35	0.00222	0.03	1
	COL1A1	0.09	-2.62	0.38	1	1	0.09	-23.74	0.27	1	1	1.02	5.24	0.00011	0.00267	1
	ACSF2	0.15	-1.32	0.52	1	1	0.15	-1.2	0.67	1	1	0.31	3.06	0.00363	0.05	1
	MBTD1	0.61	-1.36	0.08	0.64	1	0.61	-1.25	0.2	1	1	0.72	-2.02	0.000118	0.00283	1
	PCTP	0.84	1.04	0.89	1	1	0.84	-1.13	0.64	1	1	1.57	2.1	0.000355	0.00728	1
	BZRAP1	2.06	-1.67	0.00411	0.07	1	2.06	-1.24	0.19	1	1	1.85	-4.54	4.05e-09	2.99e-07	0.000149
	MTMR4	1.72	-1.07	0.7	1	1	1.72	-1.15	0.42	1	1	2.72	-3.13	1.08e-09	8.65e-08	3.97e-05
	MAP3K3	0.15	-2.45	0.04	0.37	1	0.15	-1.97	0.09	0.96	1	0.26	7.9	2.07e-05	0.000632	0.76
	TEX2	0.36	-1.34	0.12	0.82	1	0.36	-1.11	0.58	1	1	0.61	-2.32	2.04e-06	8.52e-05	0.07
	C17orf60	1.61	2.02	0.00479	0.08	1	1.06	1.32	0.29	1	1	1.6	2.31	0.00116	0.02	1
	RAB37	0.11	-2.27	0.08	0.61	1	0.11	-5.17	0.00878	0.23	1	0.26	-2.81	0.00246	0.04	1
	ARMC7	1.09	-1.1	0.72	1	1	1.09	-1.45	0.17	1	1	1.39	2.43	0.00111	0.02	1
	MYO15B_2	35.8	-1.08	0.47	1	1	35.8	-1.04	0.69	1	1	33.58	2.29	3.17e-12	3.74e-10	1.16e-07
	ZACN	13.15	1.04	0.84	1	1	14.78	1.18	0.32	1	1	16.26	2.14	3.53e-05	0.001	1
	FAM100B	14.03	1.62	0.00106	0.02	1	9.1	1.03	0.85	1	1	14.37	4.09	7.32e-14	1.08e-11	2.68e-09
	FASN	40.31	-1.56	5.43e-07	3.02e-05	0.02	40.31	-1.25	0.00999	0.25	1	35.2	-3.18	0	0	0
	SMCHD1	1.09	1.29	0.05	0.46	1	0.93	1.1	0.48	1	1	1.47	-2.62	3.82e-12	4.44e-10	1.4e-07
	RAB31	1.14	1.96	3.42e-06	0.000157	0.13	0.82	1.4	0.03	0.46	1	1.71	2.87	1.81e-14	2.93e-12	6.64e-10
	SEH1L	2.33	-1.19	0.21	1	1	2.4	1.08	0.54	1	1	3.17	-2.05	2.32e-07	1.22e-05	0.00851
	OSBPL1A	0.19	-1.78	0.00402	0.07	1	0.19	-1.86	0.00221	0.08	1	0.2	-2.35	5.71e-05	0.00152	1
	DHFR	18.83	-1.04	0.89	1	1	18.83	-1.16	0.61	1	1	37.04	-2.81	0.000203	0.00457	1
	B4GALT6	0.24	-1.44	0.25	1	1	0.24	-1.09	0.77	1	1	0.49	-3.25	8.25e-05	0.0021	1
	ZNF24	0.92	1.13	0.74	1	1	0.86	1.06	0.88	1	1	2	-3.42	0.00174	0.03	1
	SLC39A6	1.43	-1.19	0.45	1	1	1.47	1.08	0.7	1	1	3.1	-2.04	5.51e-05	0.00147	1
	C18orf32	2.96	1.21	0.5	1	1	2.7	1.1	0.75	1	1	4.6	2.3	0.00275	0.04	1
	ATP8B1	0.42	-1.3	0.19	1	1	0.43	1.08	0.69	1	1	0.32	2.34	0.00187	0.03	1
	LMAN1	0.77	1.61	0.08	0.61	1	0.6	1.24	0.44	1	1	2.62	-4.27	2.77e-12	3.3e-10	1.02e-07
	BCL2	0.62	-1.99	6.62e-07	3.6e-05	0.02	0.62	-1.52	0.00136	0.05	1	0.77	-5.12	0	0	0
	SERPINB10	0.13	-53.83	0.16	0.96	1	0.13	-5.98	0.08	0.89	1	0.44	-4.43	0.00296	0.04	1
	NFATC1	0.39	1.26	0.17	0.97	1	0.42	1.36	0.06	0.79	1	0.82	3.2	1.92e-13	2.72e-11	7.04e-09
	PQLC1	1.04	1.22	0.23	1	1	1.07	1.25	0.19	1	1	1.35	-2.38	2.26e-06	9.24e-05	0.08
	C18orf22	2.18	-1.92	0.02	0.21	1	2.18	-1.14	0.58	1	1	2.77	-2.65	0.000306	0.00644	1
	GPX4	39.41	1.36	0.02	0.25	1	39.18	1.35	0.03	0.46	1	48.9	2.1	5.58e-08	3.3e-06	0.00205
	AC011544.6	16.8	1.06	0.86	1	1	16.71	-1.34	0.42	1	1	40.88	2.47	0.0016	0.03	1
	AC004258.1	15.38	-1.41	0.04	0.4	1	15.39	1.05	0.75	1	1	11.21	-2.06	0.00072	0.01	1
	MATK	1.27	-2.14	0.00402	0.07	1	1.27	-1.11	0.64	1	1	0.97	-2.48	0.00318	0.04	1
	DAPK3	4.02	-1.04	0.84	1	1	4.15	1.08	0.63	1	1	5.64	2.55	3.07e-07	1.55e-05	0.01
	SIRT6	6.39	1.39	0.05	0.46	1	5.19	1.13	0.49	1	1	7.13	2.05	4.52e-05	0.00124	1
	EBI3	7.08	932.86	0.02	0.2	1	4.2	548.79	0.03	0.46	1	4.54	35.54	4.3e-07	2.1e-05	0.02
	SH3GL1	3.06	1.69	5.88e-05	0.00205	1	2.51	1.38	0.02	0.35	1	2.58	2.04	7e-07	3.26e-05	0.03
	ZNF121	0.46	1.06	0.87	1	1	0.52	1.18	0.63	1	1	0.98	-3.36	0.00124	0.02	1
	AC020931.6-2	8.07	-1.07	0.67	1	1	8.07	-1.14	0.38	1	1	17.04	-3.83	0	0	0
	AC024575.6-1	1.66	1.06	0.83	1	1	1.65	-1.15	0.62	1	1	2.35	3.81	6.24e-05	0.00164	1
	CACNA1A	0.27	1.64	0.000968	0.02	1	0.31	1.82	4.45e-05	0.00294	1	0.45	2.7	1.61e-12	2.01e-10	5.91e-08
	C19orf53	9.86	-1.33	0.13	0.85	1	9.86	1.05	0.79	1	1	16.84	2.04	1.38e-05	0.000443	0.51
	AC022098.9-1	64.96	-1.11	0.54	1	1	68.01	1.1	0.54	1	1	69.05	2.05	5.15e-05	0.00139	1
	CD97	1.7	1.32	0.11	0.77	1	1.35	-1.01	0.95	1	1	3.32	2.72	6.99e-10	5.79e-08	2.57e-05
	GIPC1	1.57	-1.47	0.12	0.79	1	1.57	-1.02	0.95	1	1	2.04	2.97	2.33e-05	0.000698	0.85
	ANKLE1	11.9	-1.98	4.97e-05	0.00177	1	11.9	-1.03	0.83	1	1	9.49	-2.48	4.07e-06	0.000152	0.15
	FAM125A	5.77	1.2	0.41	1	1	5.05	-1.02	0.93	1	1	5.63	2.67	0.000331	0.00685	1
	KIAA1683	0.15	1.74	0.45	1	1	0.12	1.4	0.66	1	1	0.56	9.56	0.00207	0.03	1
	GDF1	1.08	-1.82	0.02	0.23	1	1.08	-1.4	0.16	1	1	1	-2.3	0.00282	0.04	1
	LPAR2	36.5	1.73	5.47e-06	0.000242	0.2	26.39	1.24	0.08	0.9	1	29.94	3.2	1.89e-15	3.43e-13	6.93e-11
	AC078899.1-1	9.12	1.27	0.42	1	1	7.56	-1.31	0.42	1	1	23.57	-2.71	8.06e-05	0.00206	1
	AC092279.2-2	1384.84	1.3	0.03	0.36	1	1619.14	1.51	0.000654	0.03	1	1026.23	2.2	2.29e-07	1.2e-05	0.00841
	DPY19L3	0.51	1.54	0.03	0.3	1	0.35	-1.16	0.53	1	1	0.59	-2.73	6.51e-06	0.000229	0.24
	AD000090.1	902.32	1.22	0.09	0.69	1	1260.4	1.69	2.67e-06	0.000237	0.1	920.59	3.14	1.11e-16	2.31e-14	4.07e-12
	TYROBP	13.52	-1.08	0.64	1	1	13.52	-1.16	0.38	1	1	16.42	2.92	1.98e-08	1.27e-06	0.000725
	ZNF529	1.11	1.26	0.29	1	1	1.08	1.22	0.37	1	1	1.35	-2.38	0.000434	0.00864	1
	ZNF585A	0.18	-1.08	0.81	1	1	0.18	-1.44	0.3	1	1	0.26	4.33	0.000344	0.00709	1
	NFKBIB	5.21	1.54	0.02	0.23	1	5.75	1.69	0.00348	0.11	1	4.77	2.44	3.07e-05	0.000894	1
	ZFP36	50.62	1.39	0.00869	0.13	1	42.34	1.15	0.26	1	1	30.85	2.15	1.94e-06	8.17e-05	0.07
	RAB4B	2.1	1.13	0.49	1	1	2.06	1.11	0.59	1	1	2.8	3.09	9.08e-08	5.21e-06	0.00333
	TGFB1	3.97	1.71	0.000195	0.00576	1	4.37	1.88	1.02e-05	0.000782	0.38	3.9	2.56	4.36e-09	3.2e-07	0.00016
	B9D2	1.69	-1.31	0.36	1	1	1.69	-1.21	0.52	1	1	2.27	2.39	0.00357	0.05	1
	ZNF234	1.07	1.51	0.26	1	1	0.97	1.36	0.41	1	1	1.6	-3.98	0.00144	0.02	1
	PVRL2	1.7	1.42	0.02	0.24	1	1.43	1.19	0.26	1	1	2.33	2.12	2.91e-07	1.49e-05	0.01
	EHD2	0.33	3.31	0.01	0.17	1	0.12	1.23	0.71	1	1	0.59	3.97	0.000426	0.00851	1
	GRIN2D	1.55	1.36	0.04	0.37	1	1.63	1.42	0.02	0.33	1	2.17	2.53	4.77e-10	4.05e-08	1.75e-05
	TRPM4	0.69	-1.6	0.02	0.27	1	0.69	-1.53	0.04	0.6	1	0.72	2.6	9.25e-05	0.00231	1
	FCGRT	10.3	-1.15	0.24	1	1	10.3	-1.25	0.06	0.79	1	12.12	2.19	3.17e-10	2.77e-08	1.16e-05
	RCN3	2.21	-1.12	0.55	1	1	2.21	-1.2	0.35	1	1	2.72	3.75	3.72e-07	1.85e-05	0.01
	ATF5	71.27	1.83	3.16e-09	2.53e-07	0.000116	59.53	1.52	4.81e-05	0.00313	1	60.18	2.24	1.25e-13	1.79e-11	4.6e-09
	ETFB	2.51	-1.17	0.35	1	1	2.51	-1.09	0.6	1	1	3.28	2.62	6.22e-08	3.65e-06	0.00228
	NKG7	33.73	1.39	0.09	0.69	1	27.68	1.14	0.56	1	1	64.67	4.53	8.58e-13	1.11e-10	3.15e-08
	ZNF761	10.94	-1.08	0.66	1	1	10.94	-1.08	0.67	1	1	12.77	-2.23	0.000127	0.00301	1
	LILRB4	5.46	1.42	0.05	0.49	1	4.06	-1.16	0.47	1	1	12.47	2.69	1.62e-10	1.51e-08	5.93e-06
	ZNF580	8.83	-1.28	0.36	1	1	10.61	1.26	0.33	1	1	9.03	2.67	0.00149	0.02	1
	ZNF587	1.89	-1.1	0.68	1	1	2.22	1.23	0.3	1	1	2.63	-2.36	0.000412	0.00826	1
	CHMP2A	14.97	1.56	0.01	0.15	1	13.73	1.42	0.05	0.66	1	21.37	2.38	2.36e-07	1.24e-05	0.00866
	AC016629.7-3	0.75	1.43	0.21	1	1	0.95	1.79	0.03	0.55	1	1.39	2.22	0.00132	0.02	1
	RBCK1	7.84	1.45	0.0011	0.02	1	7.13	1.32	0.02	0.37	1	6.79	2.09	6e-09	4.3e-07	0.00022
	SMOX	0.21	4.14	0.01	0.16	1	0.16	3.12	0.05	0.7	1	0.41	6.45	0.000149	0.00348	1
	ABHD12	1.67	1.41	0.0031	0.06	1	1.32	1.12	0.37	1	1	1.71	2.29	6.75e-11	6.66e-09	2.48e-06
	CHMP4B	3.13	1.92	5.67e-07	3.13e-05	0.02	1.92	1.17	0.26	1	1	3.62	2.46	5.93e-12	6.76e-10	2.18e-07
	AL035458.35	10.07	-1.77	0.04	0.38	1	10.07	-2.01	0.01	0.32	1	22.69	-4.14	2.75e-09	2.08e-07	0.000101
	RPL37P1	103.11	-1.63	0.05	0.47	1	103.11	-1.19	0.45	1	1	135.51	2.04	0.00201	0.03	1
	ROMO1	20.99	-1.29	0.2	1	1	26.96	1.35	0.09	0.98	1	19.77	2.41	0.000494	0.00962	1
	SCAND1	9.71	1.2	0.25	1	1	11.09	1.37	0.05	0.66	1	10	2.42	2.33e-06	9.5e-05	0.09
	C20orf118	14.11	1.66	2.26e-06	0.000111	0.08	11.84	1.39	0.00263	0.09	1	17.54	2.74	0	0	0
	NPM1P19	0	NaN	NaN	NaN	NaN	2.91	34.75	0.22	1	1	26.68	-4.3	0.000319	0.00666	1
	DNTTIP1	2.54	1.06	0.72	1	1	2.53	-1.01	0.97	1	1	3.95	2.09	4.63e-06	0.00017	0.17
	AL137162.25-1	8.49	1.06	0.92	1	1	8.44	-1.85	0.38	1	1	77.35	-6.39	2.58e-06	0.000104	0.09
	RBM38	0	NaN	NaN	NaN	NaN	6.97	2031.9	0.00692	0.19	1	8.08	-2.31	7.74e-10	6.35e-08	2.84e-05
	CTSZ	5.92	1.09	0.44	1	1	5.71	-1.15	0.23	1	1	9.58	2.93	0	0	0
	OGFR	22.91	1.59	2.98e-05	0.00112	1	19.11	1.32	0.01	0.31	1	28.18	2.5	6.66e-16	1.29e-13	2.44e-11
	URB1	0.65	-1.58	0.01	0.15	1	0.65	-1.29	0.14	1	1	0.8	-2.73	1.53e-07	8.39e-06	0.00562
	IL10RB	2.85	1.38	0.02	0.27	1	2.74	1.32	0.05	0.69	1	4.32	2.16	9.28e-09	6.42e-07	0.00034
	DONSON	7.06	1.12	0.39	1	1	6.64	-1.03	0.85	1	1	10.63	2.12	9.32e-09	6.44e-07	0.000342
	CDC45L	2.11	-1.58	0.00213	0.04	1	2.11	-1.62	0.00117	0.05	1	2.26	-2.03	4.35e-06	0.000161	0.16
	ZNF74	0.97	-2.8	0.01	0.14	1	0.97	1.02	0.94	1	1	1.25	-2.97	0.00278	0.04	1
	FAM108A6	5.56	-1.6	0.12	0.82	1	5.56	-1.77	0.07	0.82	1	4.42	-4.17	0.00205	0.03	1
	GGTLC2	6.79	3.59	0.00391	0.07	1	5.4	2.85	0.02	0.42	1	7.87	5.83	0.000369	0.00753	1
	DUSP18	0.82	1.32	0.38	1	1	0.65	-1.11	0.77	1	1	1.07	2.9	0.0028	0.04	1
	TUG1	12.27	1.78	0.000447	0.01	1	7.42	1.07	0.69	1	1	18.01	-4.44	6e-15	1.02e-12	2.2e-10
	PATZ1	3.39	-1.45	0.02	0.24	1	3.39	-1.67	0.00166	0.06	1	3.96	-2.29	7.52e-07	3.46e-05	0.03
	NCF4	15.29	1.45	0.000406	0.01	1	13.43	1.27	0.03	0.46	1	14.4	2.39	2.18e-14	3.47e-12	7.98e-10
	CYTH4	4.76	1.6	9e-05	0.00296	1	3.67	1.23	0.1	1	1	7.08	2.71	0	0	0
	LGALS1	60.82	1.46	0.000302	0.00845	1	47.74	1.14	0.21	1	1	114.73	3.45	0	0	0
	MICALL1	1.4	1.77	0.00186	0.04	1	0.84	1.04	0.85	1	1	1.44	2.08	0.000108	0.00264	1
	MEI1	0.13	3.03	0.00585	0.09	1	0.1	2.22	0.06	0.76	1	0.17	3.58	0.000727	0.01	1
	SEPT3	0.74	-1.82	0.07	0.57	1	0.74	-2.24	0.02	0.42	1	0.86	-5.55	0.000155	0.00358	1
	A4GALT	0.14	7.65	0.04	0.42	1	0.09	4.83	0.13	1	1	0.32	6.16	0.00358	0.05	1
	PLXNB2	15	1.64	1.78e-06	8.87e-05	0.07	11	1.2	0.09	0.95	1	19.18	2.15	4.65e-14	7.05e-12	1.71e-09
	CPT1B	13.37	1.66	1.09e-05	0.000453	0.4	12.51	1.55	0.000169	0.00938	1	10.59	2.47	1.01e-11	1.11e-09	3.72e-07
	CSF2RA	0.62	1.85	0.02	0.24	1	0.45	1.36	0.27	1	1	0.42	2.76	0.00335	0.05	1
	RP11-706O15.1	1.33	-1.94	0.00646	0.1	1	1.33	-1.03	0.86	1	1	1.7	-2.04	0.000535	0.01	1
	RP11-459A10.1	18.53	-1.22	0.56	1	1	25.52	1.44	0.23	1	1	36.17	2.53	0.00233	0.03	1
	TMSB4X	599.39	1.51	1.21e-06	6.23e-05	0.04	696.16	1.75	4.26e-11	8.88e-09	1.56e-06	599.12	2.07	0	0	0
	RP11-142G7.1	68.67	-1.77	0.005	0.08	1	68.67	-1.66	0.01	0.28	1	93.14	2.71	3.7e-07	1.84e-05	0.01
	GPM6B	0.09	-1.46	0.22	1	1	0.09	-1.82	0.07	0.83	1	0.16	-4.41	2.39e-05	0.000715	0.88
	FANCB	0.23	-1.02	0.96	1	1	0.23	-1.74	0.25	1	1	0.55	-3.31	0.00234	0.03	1
	MOSPD2	0.41	-1.05	0.84	1	1	0.44	1.14	0.6	1	1	0.7	-2.44	0.000714	0.01	1
	PIR	0.54	1.53	0.01	0.15	1	0.45	1.28	0.15	1	1	0.6	2.93	1.37e-08	9.12e-07	0.000503
	CXorf15	0.51	-1.24	0.35	1	1	0.51	-1.4	0.16	1	1	0.81	-2.11	0.000246	0.00536	1
	SCML2	0.2	-1.73	0.05	0.47	1	0.2	-1.97	0.02	0.39	1	0.26	-2.64	0.000548	0.01	1
	BX842568.3-1	15.12	1.36	0.27	1	1	11.69	1.02	0.94	1	1	26.71	-2.15	0.00284	0.04	1
	MED14	0.73	1.34	0.06	0.53	1	0.61	1.1	0.54	1	1	0.92	-2.11	5.27e-06	0.000191	0.19
	TIMP1	21.01	1.17	0.24	1	1	18.96	-1.02	0.91	1	1	32.5	3.09	1.44e-15	2.67e-13	5.3e-11
	SLC38A5	1.5	-1.88	0.05	0.45	1	1.5	-1.77	0.07	0.82	1	3	-4.89	1e-06	4.47e-05	0.04
	AF196972.1	0.08	1.47	0.51	1	1	0.1	1.89	0.26	1	1	0.21	6.5	0.00261	0.04	1
	WDR13	2.64	1.42	0.06	0.51	1	2.17	1.16	0.43	1	1	3.9	2.35	2.13e-06	8.81e-05	0.08
	XAGE1C	13.6	-1.07	0.65	1	1	13.6	-1.46	0.02	0.36	1	12.59	2.57	2.37e-07	1.24e-05	0.00871
	XAGE1D	13.6	-1.07	0.65	1	1	13.6	-1.21	0.21	1	1	10.59	2.34	8.29e-06	0.000283	0.3
	XAGE1E	14.9	-1.02	0.9	1	1	14.9	-1.46	0.01	0.3	1	11.29	2.07	5.33e-05	0.00143	1
	IQSEC2	0.06	1.06	0.89	1	1	0.06	-1.15	0.76	1	1	0.14	6.21	0.000825	0.01	1
	FAM120C	0.16	-2.19	0.02	0.22	1	0.16	-1.03	0.91	1	1	0.25	-4.36	1.38e-05	0.000441	0.51
	RP11-1A15.2	5.58	-2.34	0.02	0.22	1	5.58	-1.34	0.34	1	1	11.14	-3.51	3.82e-05	0.00107	1
	SPIN4	3.88	-1.17	0.6	1	1	3.92	1.06	0.83	1	1	9.75	-2.71	8.06e-05	0.00206	1
	IL2RG	2.21	9.04	0.00274	0.05	1	2.22	9.04	0.00273	0.09	1	2.44	5.18	0.00296	0.04	1
	TAF1	0.36	1.14	0.48	1	1	0.33	-1.35	0.19	1	1	0.45	-2.48	3.43e-05	0.000981	1
	RP11-108A15.2	5.27	1.27	0.59	1	1	4.37	-1.34	0.56	1	1	14.4	-3.08	0.00296	0.04	1
	AC004073.1-1	36.32	1.73	0.05	0.46	1	22.25	1.06	0.85	1	1	36.97	2.47	0.00309	0.04	1
	RLIM	0.65	-1.01	0.98	1	1	0.65	-1.12	0.69	1	1	1.66	-2.85	4.1e-05	0.00114	1
	AL442646.14-1	33.86	-1.3	0.19	1	1	33.86	-1.12	0.56	1	1	45.11	-2.01	0.000499	0.00971	1
	Z83818.1	10.41	-1.69	0.2	1	1	10.41	1	1	1	1	33.51	2.46	0.000765	0.01	1
	PRPS1	2.17	-1.54	0.02	0.23	1	2.17	-1.57	0.01	0.33	1	3.81	-2.85	1.76e-09	1.37e-07	6.46e-05
	ATG4A	0.21	1.25	0.47	1	1	0.18	1.06	0.86	1	1	0.41	2.52	0.00122	0.02	1
	AL928646.3	507.69	1.05	0.61	1	1	838.23	1.73	1.48e-08	2.1e-06	0.000542	538.27	2.55	1.11e-16	2.31e-14	4.07e-12
	ZBTB33	5.64	-1.41	0.07	0.56	1	5.64	-1.47	0.05	0.66	1	10.88	-2.31	4.63e-07	2.24e-05	0.02
	GLUD2	9.03	1.03	0.89	1	1	9.03	-1.29	0.35	1	1	24.86	-2.53	2.51e-06	0.000101	0.09
	RP1-222H5.1	14.01	-1.62	0.06	0.55	1	14.01	-1.05	0.85	1	1	20.16	-2.5	0.000322	0.0067	1
	AL022162.1	0.47	-1.33	0.26	1	1	0.47	-1.22	0.42	1	1	1.21	-3.72	1.07e-09	8.61e-08	3.94e-05
	ZDHHC9	0.33	-2.92	0.01	0.15	1	0.33	-1.95	0.07	0.83	1	0.49	-3.45	0.00093	0.02	1
	RP6-213H19.1	0.89	-1.14	0.44	1	1	0.89	-1.13	0.49	1	1	1.53	-2.11	5.27e-06	0.000191	0.19
	L29074.1	34.16	289.07	0.05	0.43	1	29.27	245.42	0.05	0.71	1	33.94	2.99	0.00205	0.03	1
	BX322650.2	6.7	-1.46	0.24	1	1	6.7	-1.32	0.38	1	1	12.43	-2.57	0.0013	0.02	1
	ZNF275	2.03	-1.22	0.29	1	1	2.03	-1.34	0.14	1	1	2.93	-2.51	4.65e-06	0.00017	0.17
	WASH6P	32.77	-1.51	0.000487	0.01	1	34.36	1.1	0.38	1	1	29.19	2.28	1.51e-10	1.41e-08	5.53e-06
	SSU_rRNA_5_21	308.4	-1.05	0.63	1	1	527.83	1.8	9.39e-09	1.37e-06	0.000345	294.25	3.13	0	0	0
	AC010970.2	305.32	-1.08	0.49	1	1	500.62	1.72	1.66e-07	1.96e-05	0.00611	263.84	3.08	2.22e-16	4.5e-14	8.15e-12
	CYorf15A	0.25	-1.29	0.59	1	1	0.25	-1.15	0.76	1	1	0.49	-5.05	0.00321	0.04	1
	AF347015.1-2	1006.43	1.41	6.48e-05	0.00222	1	1186.63	1.66	3.99e-09	6.2e-07	0.000146	781.5	2.05	2.66e-15	4.68e-13	9.78e-11
	MT-ND4_1	2145.18	1.1	0.23	1	1	2255.64	1.15	0.08	0.87	1	1383.05	-2.33	0	0	0
